# Supplementary material for: Impact of Copper on the Physiology and Transcriptome of Methylosinus Trichosporium OB3b Grown on Either Methane or Methanol
Source: Environ Microbiol. 2026 Jan 16;28(1):e70245. doi: 10.1111/1462-2920.70245 (PMC12811070; doi:10.1111/1462-2920.70245)
Supplement: Supplementary file 1 — Data S1: Supporting Information. [file EMI-28-e70245-s001.zip]

Archive with 2 entries (2 files):
- SI Submitted_Revised NO TRACK CHANGES.docx
- SI Transcriptomic Data.xlsx
