# Supplementary material for: Impact of Copper on the Physiology and Transcriptome of Methylosinus Trichosporium OB3b Grown on Either Methane or Methanol
Source: Environ Microbiol. 2026 Jan 16;28(1):e70245. doi: 10.1111/1462-2920.70245 (PMC12811070; doi:10.1111/1462-2920.70245)
Supplement: Supplementary file 1 — Data S1: Supporting Information. [file EMI-28-e70245-s001.zip › SI Transcriptomic Data.xlsx]

## Sheet: 1. TPM-All
locus_tag	Symbol	MeOH-0CuA	MeOH-0CuB	CH4-0CuA	CH4-0CuB	CH4-0CuC	CH4-1CuA	CH4-1CuB	CH4-1CuC	MOPS-1CuA	MOPS-1CuB	MeOH-1CuA	MeOH-1CuB	MeOH-1CuC	Name
CQW49_RS00005	dnaA	17800	19000	11700	13300	11700	19100	16000	14700	14600	11000	19100	18000	22600	chromosomal replication initiator protein DnaA
CQW49_RS00010		28300	30500	25200	34100	27000	19200	19700	22600	98300	103000	16300	15600	20600	glycosyl transferase
CQW49_RS00015		15500	17800	11000	13800	10800	11200	13100	15600	1500	1240	13300	10700	15700	beta strand repeat-containing protein
CQW49_RS00020		17200	16900	12700	14800	13800	13800	14600	14800	17000	34800	16400	15300	19300	M3 family metallopeptidase
CQW49_RS00025		5510	5120	9000	9240	10800	3260	3170	2870	8040	5930	2520	2350	1840	flavin reductase family protein
CQW49_RS00030	ada	1390	1200	1940	1930	2220	1040	1050	903	1540	1790	914	820	945	bifunctional DNA-binding transcriptional regulator/O6-methylguanine-DNA methyltransferase Ada
CQW49_RS00035		312	250	453	443	411	200	240	267	301	402	241	247	238	hypothetical protein
CQW49_RS00040		900	735	1080	953	1080	590	538	504	1720	2080	527	510	494	YidH family protein
CQW49_RS00045		1550	1320	4700	4930	4950	683	691	640	902	946	879	931	962	hypothetical protein
CQW49_RS00050	petA	39200	44800	30500	33000	29900	21900	23900	24100	11400	13000	56600	47600	60800	ubiquinol-cytochrome c reductase iron-sulfur subunit
CQW49_RS00055		108000	117000	88400	108000	99000	57100	67000	65300	19500	23400	153000	129000	176000	cytochrome b
CQW49_RS00060		67700	67300	53300	58400	58200	34500	38700	36600	9130	6770	86100	73900	80100	cytochrome c1
CQW49_RS00065		3840	3850	4180	3630	4010	2600	2780	3000	551	348	5750	5130	6400	FitA-like ribbon-helix-helix domain-containing protein
CQW49_RS00070	egtD	652	585	553	524	524	662	537	523	137	194	1220	1150	1100	L-histidine N(alpha)-methyltransferase
CQW49_RS00075	egtB	342	324	369	323	357	255	206	235	258	827	249	263	255	ergothioneine biosynthesis protein EgtB
CQW49_RS00080		380	412	612	720	626	365	408	488	260	357	534	520	678	phosphopantetheine-binding protein
CQW49_RS00085		3750	3880	3130	2940	2980	2510	2520	2690	3470	3090	3140	2820	2720	L,D-transpeptidase
CQW49_RS00090		4180	3840	4240	4430	4380	6100	6310	5320	7730	11200	5270	5230	5990	NAD(+) synthase
CQW49_RS00100		3940	4140	4620	4210	4290	2380	2380	2400	13500	13400	2540	2790	1890	acyltransferase family protein
CQW49_RS00105		2700	2530	2250	2100	2520	2710	2520	2240	6070	2970	2480	2400	2110	SDR family NAD(P)-dependent oxidoreductase
CQW49_RS00110		3390	3050	3690	4430	4180	3100	3330	3020	6990	8780	2400	2410	2930	CmcJ/NvfI family oxidoreductase
CQW49_RS00115		1800	1650	1830	1840	1750	1520	1520	1750	2280	2980	1670	1720	1950	hypothetical protein
CQW49_RS00120		14800	14100	14900	15700	14800	15700	14600	14700	20100	26400	11500	12300	13100	GGDEF domain-containing protein
CQW49_RS00125		19700	19200	26700	32500	27000	13700	16700	18400	31600	39800	12400	13100	14200	hypothetical protein
CQW49_RS00130		22900	24300	15300	14900	17500	34600	32900	31900	27400	37100	30600	29300	28300	polysaccharide biosynthesis/export family protein
CQW49_RS00135		29600	30900	24700	24800	34400	34400	26700	26200	45800	24800	26000	27400	17200	CDP-alcohol phosphatidyltransferase family protein
CQW49_RS00140	hpnA	4830	4700	5200	4960	5200	5650	5000	5230	5410	7280	4860	5610	6250	hopanoid-associated sugar epimerase
CQW49_RS00145		950	920	856	781	860	900	783	822	588	476	1030	1120	1030	hypothetical protein
CQW49_RS00150		924	868	609	683	761	1020	968	886	297	284	1200	1330	1150	glycosyltransferase family 4 protein
CQW49_RS00160		153	189	201	167	198	405	290	230	161	140	351	350	318	hypothetical protein
CQW49_RS00165		271	285	370	403	375	776	748	679	240	118	693	820	736	hypothetical protein
CQW49_RS00175		3600	3760	5400	5270	5260	5710	5950	5720	4630	4600	4780	5240	5140	hypothetical protein
CQW49_RS00180		884	859	1580	1440	1600	768	747	744	1470	1130	681	696	534	hypothetical protein
CQW49_RS00185	metC	6150	6720	4850	5620	5880	5990	6260	6030	10400	12700	6840	5890	7020	cystathionine beta-lyase
CQW49_RS00190		2330	2150	4140	3700	4450	1900	1890	1900	4110	4390	1880	2300	2370	amino acid ABC transporter substrate-binding protein
CQW49_RS00195		2000	2010	1900	1760	1790	2610	2150	2070	1740	1660	2770	2910	3060	RNA methyltransferase
CQW49_RS00200	rpsU	16300	19400	11600	9160	12200	22400	19100	16800	7580	8100	26300	25500	23800	30S ribosomal protein S21
CQW49_RS00205		16400	19300	11200	10400	10700	28200	25900	23100	5320	5520	36100	34800	42600	tetratricopeptide repeat protein
CQW49_RS00210		401	431	397	403	368	620	574	615	229	162	835	963	734	IS4 family transposase
CQW49_RS00215		1490	1430	1360	1380	1270	2050	2170	1980	789	955	2120	2150	2300	alpha/beta hydrolase
CQW49_RS00220		5050	5130	3900	4060	4240	7660	7330	6710	5310	4080	7040	6750	7080	TerC family protein
CQW49_RS00225		12500	11100	9120	9930	11000	9150	9420	9720	20100	20400	9660	8920	9530	GyrI-like domain-containing protein
CQW49_RS00230	dapF	5150	5020	4460	3930	4360	5070	5150	4930	4530	3820	5530	5840	4990	diaminopimelate epimerase
CQW49_RS00235		1240	1230	840	856	1030	1670	1490	1320	533	610	1720	1880	1720	MiaB/RimO family radical SAM methylthiotransferase
CQW49_RS00240		403	317	400	350	357	322	399	328	677	1350	480	493	514	hypothetical protein
CQW49_RS00245		192	231	240	254	242	248	322	268	351	304	322	370	257	DUF2200 domain-containing protein
CQW49_RS00250	cysE	2140	1960	2760	3150	2840	2590	2320	2260	3890	9030	2080	2130	2580	serine O-acetyltransferase
CQW49_RS00255		2050	1830	2300	2760	2510	1890	2070	2000	12800	19200	1360	1340	1170	PLP-dependent aminotransferase family protein
CQW49_RS00260		870	886	1130	943	1210	788	598	681	8960	11300	862	884	571	rhodanese-like domain-containing protein
CQW49_RS00265		5110	4840	6300	6680	6440	4550	5270	5250	8470	12600	4630	5030	6720	L,D-transpeptidase family protein
CQW49_RS00270		8830	9480	7670	7580	7630	8050	8400	7670	11400	16200	8380	7790	7610	adenine phosphoribosyltransferase
CQW49_RS00275		2250	2300	2900	2670	2580	2380	2160	2030	3820	3720	1770	1790	1740	SIMPL domain-containing protein
CQW49_RS00280		8780	8750	8890	10100	10400	8770	8580	7730	17400	22200	6440	6360	6230	S-methyl-5'-thioadenosine phosphorylase
CQW49_RS00285		770	942	1140	921	1190	1700	1450	1340	312	295	1770	1960	1540	hypothetical protein
CQW49_RS00290		41100	48300	20900	19400	21900	37400	31900	30800	5160	5140	56600	53100	56200	F0F1 ATP synthase subunit delta
CQW49_RS00295	atpA	349000	359000	185000	209000	203000	218000	256000	262000	37800	79600	369000	308000	397000	F0F1 ATP synthase subunit alpha
CQW49_RS00300		107000	114000	62900	67700	67000	88800	101000	101000	7230	18600	131000	116000	157000	F0F1 ATP synthase subunit gamma
CQW49_RS00305	atpD	289000	293000	169000	185000	192000	217000	244000	234000	32200	47900	312000	268000	301000	uncharacterized gene
CQW49_RS00310		43000	42900	22700	24800	26300	33400	34500	32100	4760	3460	46400	43700	47000	F0F1 ATP synthase subunit epsilon
CQW49_RS00315		5560	5740	5990	6910	6290	5820	6580	6570	1980	2560	6930	6540	8820	hypothetical protein
CQW49_RS00320		18400	18300	22000	26100	23700	11900	13100	12300	12800	19100	11700	10700	11100	hypothetical protein
CQW49_RS00325		3900	4440	3370	3340	3090	2320	1960	2380	20200	16700	6080	7360	6180	2Fe-2S iron-sulfur cluster-binding protein
CQW49_RS00330		3400	3550	2220	2440	2350	1610	1650	2100	11000	10900	5380	5670	6490	DUF2849 domain-containing protein
CQW49_RS00335		24000	24200	18200	20200	19600	14200	18200	19800	78100	101000	39500	41200	43100	nitrite/sulfite reductase
CQW49_RS00340		3930	3830	3100	3040	3150	4020	3990	3680	8770	7470	6280	6800	7060	DUF934 domain-containing protein
CQW49_RS00345		4660	5430	3920	3680	4140	5990	6050	5610	7150	6540	10000	10600	10000	phosphoadenylyl-sulfate reductase
CQW49_RS00350	cysD	7890	8540	6300	6070	6390	9560	10200	9300	6350	8530	15900	17200	16700	sulfate adenylyltransferase subunit CysD
CQW49_RS00355	cysN	13800	15700	9930	10200	10600	16900	17300	15200	3210	9460	26200	28000	26500	sulfate adenylyltransferase subunit CysN
CQW49_RS00360		8210	7970	8550	9080	9510	6710	5990	5960	5750	9050	5940	6270	6270	hypothetical protein
CQW49_RS00365		1310	1200	1520	1430	1470	1810	1670	1560	844	695	1470	1580	1570	prepilin peptidase
CQW49_RS00370		1830	1650	2170	2260	2000	1300	1390	1560	1300	1050	1480	1490	1690	PulJ/GspJ family protein
CQW49_RS00375		368	377	428	413	414	246	276	225	76.2	53.9	335	400	385	type IV pilus modification PilV family protein
CQW49_RS00380		495	473	548	498	467	392	364	375	135	69.3	521	532	509	prepilin-type N-terminal cleavage/methylation domain-containing protein
CQW49_RS00385		5720	5270	5390	6110	5990	3400	3420	3480	4450	3830	3730	4100	4520	type II secretion system F family protein
CQW49_RS00390		15300	14700	16100	18400	16400	9970	9530	9480	13800	19400	9760	9680	11800	GspE/PulE family protein
CQW49_RS00395		3850	3460	3740	3520	3760	3060	3040	3200	2670	2370	2280	2440	2110	hypothetical protein
CQW49_RS00400		3900	3750	3450	3460	3390	4780	4090	3530	3470	3490	3170	3220	3200	PilN domain-containing protein
CQW49_RS00405	gspM	1880	1810	1390	1440	1460	1460	1340	1300	1090	682	1250	1410	1200	type II secretion system protein GspM
CQW49_RS00410		2460	2750	2430	2510	2500	1990	2050	1960	1600	858	1980	2290	2010	hypothetical protein
CQW49_RS00415	gspD	25900	25600	22300	23200	22400	23600	24000	23200	13800	12500	24300	25700	27000	type II secretion system secretin GspD
CQW49_RS00420		3350	3560	3230	3560	3480	5180	4980	4490	5440	3910	4350	4620	5130	general secretion pathway protein GspK
CQW49_RS00425	gspG	9120	9090	9420	10500	10800	9050	9280	8390	23300	18600	7540	7090	7370	type II secretion system major pseudopilin GspG
CQW49_RS00435		23800	24000	36400	42700	41400	17700	17300	16100	27300	36500	8700	7580	6740	heme-binding protein
CQW49_RS00440	frr	15700	16600	12800	12300	13700	17700	16400	14800	13400	18000	16600	16900	17800	ribosome recycling factor
CQW49_RS00445		10100	10200	8140	8040	8660	11600	11500	11000	5820	5720	10600	11400	11200	isoprenyl transferase
CQW49_RS00450		1750	1770	1170	1160	1450	2930	2660	2590	1120	1010	2710	2760	2210	phosphatidate cytidylyltransferase
CQW49_RS00455	dxr	13500	13500	8400	8840	9230	14400	14000	14000	6750	7510	15200	14000	15100	1-deoxy-D-xylulose-5-phosphate reductoisomerase
CQW49_RS00460	rseP	28600	28700	29500	35500	34400	36800	33500	30000	44200	74000	22600	21800	22000	RIP metalloprotease RseP
CQW49_RS00465	bamA	144000	153000	110000	125000	117000	147000	153000	149000	148000	196000	145000	145000	157000	outer membrane protein assembly factor BamA
CQW49_RS00470	lpxD	4050	3910	4090	3940	4120	4470	4000	3650	3980	4070	3330	3690	3390	UDP-3-O-(3-hydroxymyristoyl)glucosamine N-acyltransferase
CQW49_RS00475	fabZ	4110	4830	5450	5590	5480	3170	2850	3070	5830	11400	2420	2540	2580	3-hydroxyacyl-ACP dehydratase FabZ
CQW49_RS00480	lpxA	2990	2990	2860	2970	3430	2190	2140	2450	2760	4560	1730	1930	2030	acyl-ACP--UDP-N-acetylglucosamine O-acyltransferase
CQW49_RS00485	lpxB	1040	1100	1040	941	950	982	996	1040	697	600	1020	1100	1020	lipid-A-disaccharide synthase
CQW49_RS00490		1060	1120	1680	1620	1580	1150	1240	1470	968	1410	1530	1630	1810	OpgC family protein
CQW49_RS00500	ung	1460	1330	1730	1620	1740	2150	2510	2630	2900	2560	1530	1540	1270	uracil-DNA glycosylase
CQW49_RS00505		463	343	499	527	440	350	457	537	830	674	391	327	308	hypothetical protein
CQW49_RS00510		2880	2290	5120	4420	4130	2070	2210	2230	2230	3340	1430	1430	1360	SIMPL domain-containing protein
CQW49_RS00515	atpD	4840	4500	13200	11500	11400	3800	3770	3360	4000	5400	2480	3110	3700	F0F1 ATP synthase subunit beta
CQW49_RS00520		1060	858	1550	1430	1360	542	539	526	1050	891	518	618	665	F0F1 ATP synthase subunit epsilon
CQW49_RS00525		522	416	626	724	740	341	349	297	516	465	362	380	423	AtpZ/AtpI family protein
CQW49_RS00530		284	289	321	358	390	199	247	206	311	127	197	232	227	ATP synthase subunit I
CQW49_RS00535		1010	961	1240	1470	1300	587	583	593	599	813	610	614	804	F0F1 ATP synthase subunit A
CQW49_RS00540		1480	1310	1900	2090	1800	943	893	936	1330	2080	890	864	1000	F0F1 ATP synthase subunit C
CQW49_RS00545		1900	1740	2000	2280	2140	1290	1270	1240	1280	1360	1190	1160	1490	F0F1 ATP synthase subunit delta
CQW49_RS00550		2100	2000	2080	2400	2050	1250	1280	1420	783	1080	1310	1360	1430	F0F1 ATP synthase subunit alpha
CQW49_RS00555		812	833	912	846	786	377	424	429	265	130	408	434	515	F0F1 ATP synthase subunit gamma
CQW49_RS00565		2700	2250	3700	4130	4150	1690	2050	2230	5740	8120	1510	1480	1660	cyclase family protein
CQW49_RS00570		635	631	663	644	718	466	531	675	1170	1740	566	628	628	haloacid dehalogenase type II
CQW49_RS00575		3240	3170	3520	3670	3890	3570	3660	3610	5650	5810	2350	2430	2580	amidase
CQW49_RS00580		326	338	629	553	570	324	343	353	537	559	314	360	330	winged helix-turn-helix transcriptional regulator
CQW49_RS00585		3160	4970	548	606	749	1810	433	5270	533	533	6230	1060	1130	MAPEG family protein
CQW49_RS00590		1170	1240	1140	1030	1050	1450	1170	1330	592	311	1470	1490	1200	low molecular weight phosphatase family protein
CQW49_RS00595		897	802	619	514	514	695	814	929	117	284	1240	1100	1300	UPF0262 family protein
CQW49_RS00600	hisD	21800	22900	14300	14800	14700	18400	17900	18900	7730	9950	27600	24600	24600	histidinol dehydrogenase
CQW49_RS00605		2770	2060	3600	3370	3250	1820	1990	2110	4640	12000	1470	1610	1490	DUF2948 family protein
CQW49_RS00610	xseA	1950	2010	1450	1480	1510	2380	2400	2430	1350	2100	2950	2990	3590	exodeoxyribonuclease VII large subunit
CQW49_RS00615		243	215	308	366	285	186	203	198	339	583	176	170	228	ISAs1 family transposase
CQW49_RS00620		2130	2210	3180	3350	3240	2460	2900	3610	3880	5970	2780	2640	2750	hypothetical protein
CQW49_RS00625		302	315	578	614	489	529	618	816	414	621	786	741	926	hypothetical protein
CQW49_RS00630		72200	88300	52700	72100	58400	27300	29700	47500	47700	58000	58600	54500	82800	outer membrane protein
CQW49_RS00635		1450	1550	1240	1530	1380	1410	1580	1790	1140	1460	1350	1190	1470	hypothetical protein
CQW49_RS00640		935	1110	1090	955	1020	1550	1530	1620	1370	1320	1160	1100	1100	hypothetical protein
CQW49_RS00645		4960	6290	3620	3640	4260	5420	4610	4470	3570	3130	6110	5830	5610	YqaA family protein
CQW49_RS00650		1590	1880	1090	1080	1050	1300	1250	1380	354	331	2030	1890	2190	disulfide bond formation protein B
CQW49_RS00655		41400	44100	37600	42800	41300	29300	30100	28800	47800	64500	36900	31600	36200	DsbA family protein
CQW49_RS00660	recR	7050	6890	5620	5820	6170	5420	5550	5820	3670	4210	6160	5810	6620	recombination mediator RecR
CQW49_RS00665		3810	3860	3190	2630	3030	2330	2440	2350	2040	2840	2330	2230	1990	YbaB/EbfC family nucleoid-associated protein
CQW49_RS00670		10600	9190	11500	10700	10800	9660	9320	9460	5470	10700	9920	10300	11500	DNA polymerase III subunit gamma/tau
CQW49_RS00680		470	623	1090	1010	1050	885	792	819	729	616	809	768	717	TIGR02281 family clan AA aspartic protease
CQW49_RS00685		2950	2910	3720	3810	4060	3140	3260	2900	3640	4530	2150	2550	2400	ATP-binding protein
CQW49_RS00690		460	468	904	838	752	539	598	626	702	952	515	492	560	acyltransferase family protein
CQW49_RS00695		1080	962	1780	1920	1790	1450	1650	1630	4660	3880	1170	1170	916	glutathione S-transferase family protein
CQW49_RS00700		4220	3880	3850	4260	4210	3860	4270	4580	6930	6840	3580	3450	3600	AI-2E family transporter
CQW49_RS00705	tolB	10800	11100	8130	8980	8300	7860	8360	9420	6910	9600	8380	7630	9690	Tol-Pal system beta propeller repeat protein TolB
CQW49_RS00710		5760	5370	5180	5330	5090	4820	5220	6070	5340	4550	4810	4700	5860	hypothetical protein
CQW49_RS00715		3610	3770	2520	3030	3040	2140	2400	2740	2960	4060	2400	2280	2930	ExbD/TolR family protein
CQW49_RS00720	tolQ	14800	14100	11700	12900	12700	8420	8960	10600	18400	22200	9450	8870	10500	protein TolQ
CQW49_RS00725	ybgC	2840	2980	2050	2030	1990	2610	2600	2310	2140	2510	2880	2650	2520	tol-pal system-associated acyl-CoA thioesterase
CQW49_RS00730		3020	3010	1760	1750	2000	2470	2150	2220	1340	705	2730	2810	2070	hypothetical protein
CQW49_RS00735		3140	2890	4170	4300	4470	2460	2300	2140	1100	973	2500	2870	2540	hypothetical protein
CQW49_RS00740		1840	1820	1930	1880	1910	2080	2160	2090	1450	759	2130	2430	2340	nucleotide sugar dehydrogenase
CQW49_RS00745		1190	1100	1260	1200	1280	1180	1100	1170	1310	957	1200	1290	1210	nucleotidyltransferase family protein
CQW49_RS00750		1820	1930	1540	1610	1680	2180	2030	2060	3330	4150	1830	1930	1860	glycosyltransferase family 4 protein
CQW49_RS00755		523	498	540	453	476	609	685	680	765	732	597	687	695	glycosyltransferase
CQW49_RS00760		446	433	321	303	316	583	569	599	321	144	585	723	761	glycosyltransferase family 2 protein
CQW49_RS00765		906	840	586	764	787	1050	1070	1130	625	238	1100	1110	1210	bi-domain-containing oxidoreductase
CQW49_RS00770		536	569	397	451	449	538	562	587	311	158	549	572	601	alginate lyase family protein
CQW49_RS00775		758	837	724	736	752	886	842	903	968	1730	684	761	694	glycosyltransferase family 4 protein
CQW49_RS00780	wecB	1510	1560	1600	1480	1460	2280	2210	2220	1200	1490	1990	2130	2090	non-hydrolyzing UDP-N-acetylglucosamine 2-epimerase
CQW49_RS00785		1180	1210	910	982	1080	1980	1800	1730	1950	1520	1100	1350	1080	glycosyltransferase family 4 protein
CQW49_RS00790		837	905	701	709	643	1000	982	1000	1750	1220	835	924	822	CgeB family protein
CQW49_RS00795		1070	1080	850	937	945	1080	989	1030	1300	474	930	1010	919	FkbM family methyltransferase
CQW49_RS00800		464	468	318	370	399	544	489	496	414	118	487	519	541	class I SAM-dependent methyltransferase
CQW49_RS00805		2140	2290	1900	2190	2080	2490	2380	2700	3970	1160	2670	2810	3160	hypothetical protein
CQW49_RS00815		1330	1380	1500	1540	1290	2160	2300	2270	995	1620	1160	1560	1510	sugar transferase
CQW49_RS00820		2800	2840	3240	2960	3570	5970	5710	5490	4070	3450	5130	5010	4200	tyrosine-protein phosphatase
CQW49_RS00825		791	800	747	610	648	1360	1300	1320	863	755	1110	1200	1220	polysaccharide biosynthesis/export family protein
CQW49_RS00830		4220	4280	4070	4300	4450	5010	4860	5000	2700	3070	5120	5250	5620	GumC family protein
CQW49_RS00835		257	248	143	197	193	430	358	401	286	87.3	361	381	282	hypothetical protein
CQW49_RS00840		544	554	512	537	557	588	645	677	432	294	694	668	658	hypothetical protein
CQW49_RS00845		6910	7650	9240	10300	8610	3630	3910	4410	7230	17100	3940	3970	4580	GNAT family N-acetyltransferase
CQW49_RS00850		6530	6680	6300	6330	6320	6290	5970	6390	3200	4040	9260	9570	9330	ABC-F family ATP-binding cassette domain-containing protein
CQW49_RS00855	zapE	608	630	441	392	353	658	691	813	93.2	108	1250	1220	1480	cell division protein ZapE
CQW49_RS00860		1540	1520	887	829	839	1820	1510	1450	369	446	2440	2650	2470	GNAT family N-acetyltransferase
CQW49_RS00865		92.1	146	140	114	151	117	93.1	101	101	131	218	227	225	GNAT family N-acetyltransferase
CQW49_RS00870		412	394	466	502	409	441	464	460	334	384	782	779	860	GNAT family N-acetyltransferase
CQW49_RS00875		2820	2880	1920	1810	2210	1840	1660	1650	1100	826	2330	2420	1620	NUDIX domain-containing protein
CQW49_RS00880	mbfA	3980	3810	3800	4120	4000	4590	4680	4300	3470	4600	4610	4960	4940	iron exporter MbfA
CQW49_RS00885		1730	1710	1600	1600	1880	1370	1490	1370	1260	1360	1510	1500	1310	metallophosphoesterase family protein
CQW49_RS00890		4000	3310	5470	5470	5310	3790	4320	4120	5600	8720	3160	3320	3550	hypothetical protein
CQW49_RS00895		31700	30100	21900	24400	25100	30200	30800	31900	26700	25100	36100	36000	38700	GH36-type glycosyl hydrolase domain-containing protein
CQW49_RS00900		1370	1470	1780	1680	1720	1950	2070	2110	1720	1870	2240	2200	1810	DUF7716 domain-containing protein
CQW49_RS00905		701	751	1290	1050	1030	1130	1310	1320	1100	652	1090	1100	751	hypothetical protein
CQW49_RS00910		996	937	1730	1660	1640	1160	1140	1240	575	483	790	854	735	hypothetical protein
CQW49_RS00915	mobA	2140	2070	2400	2490	2260	1820	1960	2230	2070	2710	2770	2740	3040	molybdenum cofactor guanylyltransferase MobA
CQW49_RS00920		10100	10700	6860	7340	7220	8560	7060	7320	6370	7120	11400	11700	9870	cysteine synthase A
CQW49_RS00925		999	1040	1270	1360	1360	1790	1900	1920	3120	3120	1490	1440	1480	aldose 1-epimerase family protein
CQW49_RS00930		636	636	640	596	558	378	507	628	1260	1180	458	509	448	hypothetical protein
CQW49_RS00935		15700	14900	18200	18100	17800	16100	16300	15900	8590	9400	15000	15400	15500	DUF1465 family protein
CQW49_RS00940	rpmE	30100	35600	16600	15800	18500	23700	21300	20000	14400	18000	31800	29500	23200	50S ribosomal protein L31
CQW49_RS00945	cpdR	8760	10300	8080	8340	7860	8730	9910	9390	12100	20300	10300	9330	12100	cell cycle two-component system response regulator CpdR
CQW49_RS00950		6280	5840	7420	7700	8280	5750	5520	5400	4870	5240	4240	4500	4680	N-formylglutamate amidohydrolase
CQW49_RS00955	hisN	2050	2090	2550	2440	2390	2140	1980	1930	2080	2220	1730	1800	1700	histidinol-phosphatase
CQW49_RS00960	csp2	1460	1520	2080	1930	1890	823	843	785	1520	3940	966	972	976	four-helix bundle copper-binding protein
CQW49_RS00965		921	802	1810	1560	1520	1080	856	895	2030	2650	1020	1050	1120	hypothetical protein
CQW49_RS00975		7560	7200	8760	9960	8220	7990	8150	7560	23000	41400	8390	7690	10500	hypothetical protein
CQW49_RS00980		11500	10500	19100	21700	26900	22600	22400	23700	195000	232000	16900	14600	15900	3-deoxy-7-phosphoheptulonate synthase
CQW49_RS00985		1160	1140	3340	2950	3020	818	725	991	2030	1610	747	666	659	hypothetical protein
CQW49_RS00990	prfA	1750	1910	988	1090	1070	2510	2040	2070	1080	1190	2880	3060	3130	peptide chain release factor 1
CQW49_RS00995		5460	4950	8000	8230	9130	5430	5040	4520	10800	10300	3500	3540	2650	Alpha-tubulin suppressor and related RCC1 domain-containing protein-like protein
CQW49_RS01000		8860	7900	13700	16700	16300	6690	5990	4640	1740	2000	5660	5360	5250	RCC1 domain-containing protein
CQW49_RS01015		5690	5130	7190	7350	7550	2960	2910	2750	2840	3090	3630	3350	2900	RCC1 domain-containing protein
CQW49_RS01020		3890	3430	5500	5830	6150	2260	2230	2160	1650	1980	2500	2420	2420	Ig-like domain repeat protein
CQW49_RS01025		1170	1180	1360	1280	1570	1720	1440	1300	1050	885	1350	1490	1340	RCC1 domain-containing protein
CQW49_RS01030		2130	1950	1900	2150	2100	2230	2270	2130	1350	1240	2350	2550	1980	regulator of chromosome condensation RCC1
CQW49_RS01035	ptsP	15500	15200	12900	13200	13600	15000	15600	15600	8840	10400	19100	21200	22600	phosphoenolpyruvate--protein phosphotransferase
CQW49_RS01040		8370	7990	6190	6530	6510	10100	9580	9740	5320	6020	11500	12400	13100	EAL domain-containing protein
CQW49_RS01050		1710	1480	1770	2160	2130	1200	1360	1650	2330	4490	1190	1160	1130	DUF433 domain-containing protein
CQW49_RS01055	ligA	9400	9220	7510	8210	7730	7270	8150	7880	7130	9660	9680	9770	9970	NAD-dependent DNA ligase LigA
CQW49_RS01060		16000	15800	17500	15100	16800	15900	14300	14200	20400	24600	18300	17800	18100	DUF1013 domain-containing protein
CQW49_RS01065		7410	7820	14700	13900	13000	11300	12500	12300	2050	4090	17500	17600	20100	ABC transporter transmembrane domain-containing protein
CQW49_RS01070	plsY	3140	3300	3450	3310	3630	4340	4420	4220	6580	5240	4300	4120	3870	glycerol-3-phosphate 1-O-acyltransferase PlsY
CQW49_RS01075	dprA	2020	2040	2040	1970	2060	2600	2470	2420	2170	1280	2320	2420	1930	DNA-processing protein DprA
CQW49_RS01080		165	209	268	254	235	215	267	304	255	166	252	286	195	hypothetical protein
CQW49_RS01085		2730	2500	2820	2970	3070	1160	1070	1160	1100	2570	1240	1180	803	hypothetical protein
CQW49_RS01090	ruvX	856	876	726	756	820	964	1010	970	548	842	1110	1120	932	Holliday junction resolvase RuvX
CQW49_RS01095	gatC	2740	2950	2150	2170	2350	2890	2620	2320	1560	1760	3910	3630	4430	Asp-tRNA(Asn)/Glu-tRNA(Gln) amidotransferase subunit GatC
CQW49_RS01100	gatA	23700	24100	14600	15100	14900	16600	17800	17700	11400	15400	27600	25500	29600	Asp-tRNA(Asn)/Glu-tRNA(Gln) amidotransferase subunit GatA
CQW49_RS01105		2230	2080	1170	1180	1290	1690	1690	1770	856	803	2350	2200	2290	chorismate mutase
CQW49_RS01110	gatB	27100	25400	22700	25500	24800	21000	21800	20500	37800	53400	25600	24700	26400	Asp-tRNA(Asn)/Glu-tRNA(Gln) amidotransferase subunit GatB
CQW49_RS01125		7830	8150	7710	7070	7780	5040	5290	5850	9450	5120	4260	3780	3700	hypothetical protein
CQW49_RS01130		18600	20000	18200	20200	21200	14000	13500	15400	19300	16700	11800	11100	12200	hypothetical protein
CQW49_RS01135	hemB	6450	6190	5780	5850	5450	4010	3850	4070	3130	3680	3830	3800	3710	porphobilinogen synthase
CQW49_RS01145		6240	6850	5860	5710	5860	7000	6250	5780	4530	5930	6090	7030	7450	DUF1036 domain-containing protein
CQW49_RS01150	pyk	21600	21600	14700	14600	15200	19100	19000	18700	8500	13100	22800	21900	24200	pyruvate kinase
CQW49_RS01155		1670	1420	1120	1070	1010	1860	1680	1860	560	476	2860	2830	2460	GNAT family N-acetyltransferase
CQW49_RS01160		5920	7430	4090	3920	4020	10200	7060	6670	2950	1960	11300	13000	10700	inositol monophosphatase family protein
CQW49_RS01165		1480	1500	1320	1520	1480	1490	1570	1570	984	1100	1920	1860	1860	alkaline phosphatase PhoX
CQW49_RS01170	guaB	16500	16100	9250	10200	9890	14800	14500	14700	6240	13500	21900	19900	20600	IMP dehydrogenase
CQW49_RS01175		1830	1780	1200	1330	1450	2180	2210	2160	454	591	2910	3030	2780	ketopantoate reductase family protein
CQW49_RS01180		518	670	896	697	936	452	404	507	198	299	1130	1220	1020	hypothetical protein
CQW49_RS01185		504	568	738	478	739	295	286	383	585	1420	986	1280	1060	hypothetical protein
CQW49_RS01190		227	252	262	293	306	155	156	179	403	318	258	314	142	hypothetical protein
CQW49_RS01195		561	641	874	899	821	452	542	561	1480	4290	590	592	735	hypothetical protein
CQW49_RS01200		1470	1490	2220	2650	2220	1510	1500	1820	6430	17400	1250	1310	1420	metallophosphoesterase family protein
CQW49_RS01205		1130	1050	1670	1900	1750	1410	1390	1600	5590	18200	829	841	968	cytochrome-c peroxidase
CQW49_RS01210		63900	71900	37200	38000	43700	50300	56600	55900	32600	43400	101000	89900	105000	cytochrome-c peroxidase
CQW49_RS01215	acpA	2190	2420	1970	2060	2140	2430	2490	2680	2400	4400	3810	4000	4660	acid phosphatase
CQW49_RS01220	amoC	5100	5800	11000	7300	10000	26300	33700	50000	58200	106000	17600	17100	30400	bacterial ammonia monooxygenase, subunit AmoC
CQW49_RS01225	amoA	1890	2290	4450	3320	4130	29200	37000	59200	49000	115000	16500	14800	27300	bacterial ammonia monooxygenase, subunit AmoA
CQW49_RS01230	amoB	2230	2490	4910	3260	4230	23700	31300	48100	23800	77600	14100	12100	24800	bacterial ammonia monooxygenase, subunit AmoB
CQW49_RS01235		26900	26000	31500	36600	33100	35600	34500	35300	9700	17100	44600	45900	60800	hypothetical protein
CQW49_RS01240		14700	14900	17600	19300	19700	11800	10700	11300	12500	30300	14500	15800	15500	copper resistance CopC family protein
CQW49_RS01245		9830	9190	11000	13200	11600	14800	14800	15300	20400	51200	24400	26900	35600	c-type cytochrome
CQW49_RS01250		40200	41400	62000	66500	64200	12400	12000	13900	6660	18500	17400	18000	16300	copper chaperone PCu(A)C
CQW49_RS01255		2410	2330	3710	4090	3950	1370	1280	1480	1510	5670	1850	2110	2710	hypothetical protein
CQW49_RS01260		2190	2540	2090	2700	2340	2090	2220	2590	4010	3820	1900	2190	2580	glycosyltransferase family 87 protein
CQW49_RS01265		43600	41600	27700	26100	29900	23500	25200	21300	45800	22800	44100	47300	42400	pyridoxal phosphate-dependent aminotransferase
CQW49_RS01270		2410	2210	2180	1920	2040	2480	2420	2540	2170	2230	4520	5060	4570	DUF1640 domain-containing protein
CQW49_RS01275		1970	1920	2260	2050	1950	1940	1830	1930	1750	1990	2270	2540	2480	DUF1640 domain-containing protein
CQW49_RS01280		2940	2970	3120	3350	3160	2630	2580	2430	2050	2340	3190	3450	3490	GIY-YIG nuclease family protein
CQW49_RS01285		56400	61600	71500	74900	77800	46000	51000	45400	36300	95600	73800	69500	77400	superoxide dismutase
CQW49_RS01290		7200	6740	32900	29000	26900	3740	3550	3180	1270	3210	3770	6420	7190	hypothetical protein
CQW49_RS01295		3950	3730	5250	5250	5840	2240	2020	2400	6460	6470	2310	2270	2520	hypothetical protein
CQW49_RS01300		6710	6480	4700	4930	5560	6040	6750	6570	1930	4070	8480	8110	8700	exodeoxyribonuclease III
CQW49_RS01305		5150	5190	3600	3450	3600	5760	5860	5650	1730	2400	7730	7910	7940	YcjF family protein
CQW49_RS01310	recJ	4100	3730	2410	2370	2770	6860	6560	6310	3340	2710	5540	5800	5150	single-stranded-DNA-specific exonuclease RecJ
CQW49_RS01315		101000	107000	71100	79600	80000	56700	56200	64300	69100	88600	43900	43400	51700	septal ring lytic transglycosylase RlpA family protein
CQW49_RS01320		24300	21900	26200	27400	26900	15600	16300	17800	32400	39600	11500	12000	12400	D-alanyl-D-alanine carboxypeptidase family protein
CQW49_RS01325	tmk	4260	4100	4250	4400	4110	3150	2710	2760	4250	4740	2040	2300	2400	dTMP kinase
CQW49_RS01330		2470	2520	2270	2160	2250	2500	2220	2320	1220	1250	2160	2360	2700	DNA polymerase III subunit delta'
CQW49_RS01335		812	757	1200	1120	1060	932	980	1070	699	657	1070	1050	943	DUF1289 domain-containing protein
CQW49_RS01340		1620	1710	2670	2450	2300	1670	1770	2020	2140	2480	1580	1460	1920	hypothetical protein
CQW49_RS01345		1060	934	1040	1130	1080	713	619	665	922	547	720	753	878	DNA-deoxyinosine glycosylase
CQW49_RS01350		3310	3330	5110	6230	5460	1820	2010	2250	2830	3350	2440	2060	2240	hypothetical protein
CQW49_RS01355		1470	1560	4400	5220	4370	1570	1530	2140	1800	1720	1760	1130	1310	hypothetical protein
CQW49_RS01360	tpiA	1360	1420	845	781	929	1310	1030	1050	725	678	1520	1670	1200	triose-phosphate isomerase
CQW49_RS01365	ndk	45900	50500	17700	15800	18300	28000	23300	21300	7600	4620	48700	43900	40000	nucleoside-diphosphate kinase
CQW49_RS01370		6480	7150	4710	4400	5470	5840	5260	5720	5550	3430	7830	8280	6830	glutathione S-transferase family protein
CQW49_RS01375	purN	2050	1790	1910	1900	1760	1730	1930	2040	1060	1390	2880	2800	3000	phosphoribosylglycinamide formyltransferase
CQW49_RS01380	purM	4000	4470	3150	2810	3270	5670	4250	4430	1260	1780	5860	6300	5210	phosphoribosylformylglycinamidine cyclo-ligase
CQW49_RS01385		3940	4580	3170	2860	3620	3310	2890	3100	1390	2830	3410	3380	2980	HesB/IscA family protein
CQW49_RS01390		4630	5230	3940	3560	4270	4710	4390	5070	1970	5140	5370	5700	6110	VOC family protein
CQW49_RS01395		9360	10600	7740	7750	9040	7690	7050	8070	4570	10500	9740	9130	8110	iron-sulfur cluster assembly protein
CQW49_RS01400		19400	22600	17300	19700	20100	19200	20700	23000	12800	30500	29000	25900	32400	cysteine desulfurase
CQW49_RS01405	sufD	19600	23100	18200	20700	20600	17500	18700	22000	21500	38000	27600	23900	32900	Fe-S cluster assembly protein SufD
CQW49_RS01410	sufC	16800	20200	16300	17100	18000	15100	15300	16800	26900	36500	23400	21600	23300	Fe-S cluster assembly ATPase SufC
CQW49_RS01415	sufB	27000	31700	38500	39100	37400	22300	21900	22800	103000	142000	28000	28500	31500	Fe-S cluster assembly protein SufB
CQW49_RS01420		5090	4510	8290	7690	7690	4760	5120	4900	14000	30700	3070	3580	3960	cysteine desulfurase family protein
CQW49_RS01425		11300	12400	7630	7260	7760	11600	10100	9900	4570	5040	15400	14900	16300	alpha/beta hydrolase
CQW49_RS01430		118000	124000	94000	113000	102000	105000	120000	116000	425000	628000	169000	160000	189000	outer membrane protein
CQW49_RS01435		1810	1880	1670	1840	1730	1930	1750	1960	3910	3120	1600	1620	1620	redoxin family protein
CQW49_RS01440		2900	2530	2790	3180	3200	1850	2100	2250	2030	2890	2140	1930	1910	anhydro-N-acetylmuramic acid kinase
CQW49_RS01445	nhaA	2140	2130	1590	1800	1860	2220	1990	2080	2240	2900	2690	3020	3150	Na+/H+ antiporter NhaA
CQW49_RS01450		1420	1310	1670	1800	1780	1230	1320	1210	1640	2810	1250	1180	1270	hypothetical protein
CQW49_RS01455		18700	21500	12500	13700	13300	12800	12300	12500	8530	12400	21900	22200	22000	NADP-dependent isocitrate dehydrogenase
CQW49_RS01460	dksA	8010	10200	6650	5980	6320	5860	5310	5740	3740	4330	6680	7150	6490	RNA polymerase-binding protein DksA
CQW49_RS01470	cckA	8740	8620	8100	8800	8660	11800	11900	11200	11500	16000	10100	10600	10600	cell cycle histidine kinase CckA
CQW49_RS01475		1090	1090	1340	1300	1030	1020	1110	1210	1170	465	1240	1110	517	hypothetical protein
CQW49_RS01480		465	377	626	600	529	535	538	576	489	605	647	651	721	type II toxin-antitoxin system RelE/ParE family toxin
CQW49_RS01485	coaD	8960	10000	14400	13800	12200	8180	9160	9610	6720	9680	8920	8830	8550	pantetheine-phosphate adenylyltransferase
CQW49_RS01490		44300	44500	49300	64300	57700	25900	27900	31800	28700	80600	30500	26500	35100	peptidylprolyl isomerase
CQW49_RS01495		44200	45700	40900	49500	45600	33300	35300	36300	34500	50000	45600	40700	44900	peptidylprolyl isomerase
CQW49_RS01500	queA	2690	2830	2000	2320	2290	3730	3620	3750	1160	1030	4790	4530	6110	tRNA preQ1(34) S-adenosylmethionine ribosyltransferase-isomerase QueA
CQW49_RS01505		382	354	331	254	269	445	457	379	205	277	491	552	518	hypothetical protein
CQW49_RS01510	tgt	3060	3150	1850	1940	1930	3900	3360	3230	1640	1710	4920	5170	5430	tRNA guanosine(34) transglycosylase Tgt
CQW49_RS01515		3130	2990	2530	2250	2230	3480	3660	3480	2720	2670	4490	4370	4300	DNA methyltransferase
CQW49_RS01520		513	485	357	447	366	390	384	438	597	569	518	512	650	BrnA antitoxin family protein
CQW49_RS01525		755	724	532	604	489	807	739	776	655	431	915	929	815	GNAT family N-acetyltransferase
CQW49_RS01530		2170	1930	1800	1850	1960	2850	2670	2470	9130	5710	2280	2260	1850	M15 family metallopeptidase
CQW49_RS01535	recG	2530	2440	1710	1540	1700	3040	2930	2890	1790	1430	4130	4260	4370	ATP-dependent DNA helicase RecG
CQW49_RS01540		6840	6450	7550	9000	8450	5360	5710	5750	8950	9050	4720	4500	4300	glutathione S-transferase N-terminal domain-containing protein
CQW49_RS01545		1700	1690	1480	1450	1430	1500	1480	1550	1410	1420	1420	1500	1700	hypothetical protein
CQW49_RS01550		301	361	393	405	309	455	444	446	497	821	456	432	523	hypothetical protein
CQW49_RS01555		1570	1510	2160	2040	1770	1840	1900	1830	2160	3570	1750	1750	2110	glycosyltransferase family 2 protein
CQW49_RS01560		1800	1540	6140	5470	5210	1690	1660	1530	6060	14000	650	1060	1250	sensor histidine kinase
CQW49_RS01565		5110	5050	4420	4840	4790	5180	5350	5070	10100	6620	4220	4180	3980	response regulator
CQW49_RS01570		3000	2630	2390	2390	2230	2940	3100	3300	12600	3930	1570	1360	1300	hypothetical protein
CQW49_RS01575		378	406	306	222	325	337	272	375	430	193	257	347	246	DUF1153 domain-containing protein
CQW49_RS01580		30200	29500	17500	14500	16300	43100	42700	43100	27500	15000	15700	14600	11900	RHS repeat-associated core domain-containing protein
CQW49_RS01585		2240	2160	1720	1770	1750	2440	2490	2460	1050	946	984	877	786	hypothetical protein
CQW49_RS01590		2820	2730	3080	3320	3380	1710	1620	1710	8780	5680	1450	1170	1160	UPF0158 family protein
CQW49_RS01595	metG	11200	11200	8430	8800	8850	14300	14600	13200	10400	14400	15200	15300	16100	uncharacterized gene
CQW49_RS01600		3100	3010	2720	2500	2670	3400	3630	3290	2330	2310	3320	3410	3350	hypothetical protein
CQW49_RS01605		5420	5340	4560	4160	4760	6480	6050	5210	3200	3030	6420	6620	6230	TatD family hydrolase
CQW49_RS01610		2580	2510	2370	2450	2510	2630	3180	3060	1150	1680	3690	3810	3830	MBL fold metallo-hydrolase
CQW49_RS01615		281000	290000	246000	264000	264000	154000	149000	158000	482000	364000	167000	155000	163000	cold-shock protein
CQW49_RS01620	mazG	8390	9100	8350	8490	8580	7660	6910	7520	13400	10700	7710	8020	8590	nucleoside triphosphate pyrophosphohydrolase
CQW49_RS01625		994	856	1010	1110	1040	1350	1450	1500	2320	1980	1560	1610	1530	DMT family transporter
CQW49_RS01630	hflX	1970	2170	1840	1810	1670	4610	3580	3160	3410	3310	3610	4160	4350	GTPase HflX
CQW49_RS01635	hfq	4850	5110	5820	4950	5750	5140	5270	4570	6870	5490	3820	4180	2450	RNA chaperone Hfq
CQW49_RS01640		44	45.5	36.2	38.6	44.3	60.5	58.5	38.7	49.1	28.2	67.5	67.6	48.4	IS1380 family transposase
CQW49_RS01645		5930	5770	5470	5990	6370	4450	4470	4370	5990	5510	4790	5060	4500	sigma-54-dependent transcriptional regulator
CQW49_RS01650		3850	3700	3710	4090	3930	4750	5180	5000	1840	2610	5270	5480	6060	sensor histidine kinase NtrY-like
CQW49_RS01655		2640	2480	2590	2270	2360	1720	1800	1900	4090	2800	2450	2380	2150	type II toxin-antitoxin system ParD family antitoxin
CQW49_RS01660		1730	1580	1820	1860	1740	1450	1540	1810	1240	1190	2660	2660	2850	type II toxin-antitoxin system RelE/ParE family toxin
CQW49_RS01665	ntrC	15500	17000	15400	15300	15200	10700	10700	11800	7980	12600	19900	22200	21800	nitrogen regulation protein NR(I)
CQW49_RS01670		8910	8230	8530	10100	9100	5880	5380	5520	6880	9570	5500	5430	5940	two-component system sensor histidine kinase NtrB
CQW49_RS01675	dusB	2260	2040	2480	2310	2320	2470	2470	2360	1390	1780	1940	2220	1910	tRNA dihydrouridine synthase DusB
CQW49_RS01680		5180	5680	4010	3960	3940	4940	4770	4890	1560	2910	7870	7710	8700	bifunctional 2-C-methyl-D-erythritol 4-phosphate cytidylyltransferase/2-C-methyl-D-erythritol 2,4-cyclodiphosphate synthase
CQW49_RS01685		8590	9660	4430	4330	4450	6650	7460	7370	1750	1960	10800	12000	10900	methyl-accepting chemotaxis protein
CQW49_RS01690		2180	2120	1390	1410	1400	2490	2510	2460	518	661	2940	3020	2700	CinA family protein
CQW49_RS01695		1550	1600	1420	1200	1430	2310	2010	1970	870	1350	2380	2460	2670	type II toxin-antitoxin system RatA family toxin
CQW49_RS01700		879	859	1120	1000	1020	1400	1470	1510	1540	1130	1240	1260	1150	DUF488 domain-containing protein
CQW49_RS01705		3480	3620	2510	2570	2440	3740	3980	3780	6560	4940	3390	3040	2360	hypothetical protein
CQW49_RS01710	lipA	4140	3720	7370	6800	7430	3850	3810	3480	7350	12500	2400	2680	2770	lipoyl synthase
CQW49_RS01715	dnaE	10600	9680	7380	7980	8320	8370	8860	8840	5000	5730	11600	11900	13100	DNA polymerase III subunit alpha
CQW49_RS01720		181000	173000	41700	36200	45400	57500	58000	45800	93600	11300	130000	127000	116000	phasin family protein
CQW49_RS01725		23800	22100	18100	18700	19000	16800	21200	26100	45200	74200	28500	28500	31300	D-alanyl-D-alanine carboxypeptidase
CQW49_RS01730		8320	7750	9630	11000	9900	8480	8920	9760	14700	18000	8590	9050	10800	DnaJ domain-containing protein
CQW49_RS01735		4940	4600	8180	7300	7840	4670	4800	4810	6760	8220	3790	4290	3920	hypothetical protein
CQW49_RS01740		2100	1900	3030	2560	2780	1850	1730	1840	3020	3870	1930	1980	2120	DUF2478 domain-containing protein
CQW49_RS01745		1520	1330	1470	1670	1670	1060	1000	1130	2240	2420	1430	1590	1480	polyhydroxyalkanoic acid system family protein
CQW49_RS01750	purH	10300	10800	7780	7630	7740	10700	9390	9930	6970	7900	13500	14000	13100	bifunctional phosphoribosylaminoimidazolecarboxamide formyltransferase/IMP cyclohydrolase
CQW49_RS01755		4050	3740	3380	3130	3380	3470	3560	3630	4850	4310	3920	3820	3540	heparinase II/III family protein
CQW49_RS01760		2880	2870	2580	2590	2790	4540	4140	3910	8650	6350	2860	2820	2770	RsmB/NOP family class I SAM-dependent RNA methyltransferase
CQW49_RS01765		713	751	606	651	586	858	752	742	1070	1820	767	827	948	DUF1674 domain-containing protein
CQW49_RS01770		12000	12100	8140	9030	8430	13800	15200	15700	6340	12100	19500	16800	20700	MMPL family transporter
CQW49_RS01775		6180	5070	7670	7080	6330	6730	8620	9480	11900	12900	6630	5850	5910	DUF2147 domain-containing protein
CQW49_RS01780		7480	7780	5020	4550	5090	11400	9290	8630	9360	7370	11600	12800	12800	efflux transporter outer membrane subunit
CQW49_RS01785		6040	5860	3320	3280	3480	6020	6830	6580	4110	2590	8630	9160	9330	efflux RND transporter periplasmic adaptor subunit
CQW49_RS01790		7790	7460	5970	5660	5680	8610	9580	10100	4820	2870	12400	13000	14600	efflux RND transporter permease subunit
CQW49_RS01795		5040	5070	4270	3980	4210	6170	6660	6470	2530	1510	8140	8630	8590	efflux RND transporter permease subunit
CQW49_RS01800		7770	8390	11000	10700	10000	5720	5890	6690	9920	16400	4620	4620	4600	hypothetical protein
CQW49_RS01805	bluB	661	630	955	732	855	652	600	587	1960	1750	474	506	459	5,6-dimethylbenzimidazole synthase
CQW49_RS01815		8830	9620	23400	25300	21700	11300	10400	10100	19200	20200	5710	5910	5870	DUF2147 domain-containing protein
CQW49_RS01820		443	459	772	772	682	474	440	493	581	538	469	425	618	IS110 family transposase
CQW49_RS01825		14400	14000	15300	15300	15500	15800	16100	15200	20100	17600	14300	15300	14800	indolepyruvate ferredoxin oxidoreductase family protein
CQW49_RS01830		3970	3860	4070	3810	4340	4010	4020	4340	6130	7820	4140	4060	4210	DUF1007 family protein
CQW49_RS01835		1770	1730	1230	1080	1360	1480	1440	1440	1290	1150	1570	1520	1700	nickel/cobalt transporter
CQW49_RS01840		5500	5230	6340	7170	6620	4950	4640	4890	9590	15800	4380	4520	4690	long-chain-fatty-acid--CoA ligase
CQW49_RS01845		92.1	70.2	64.2	48.8	97.5	74.9	86.2	84.4	141	61.6	102	93.7	35.4	IS4 family transposase
CQW49_RS01850		3700	3210	2680	3030	2930	2510	2650	2420	1900	2440	2680	2730	2820	adenosylmethionine--8-amino-7-oxononanoate transaminase
CQW49_RS01855	bioD	663	599	428	400	323	605	729	697	187	284	817	817	959	dethiobiotin synthase
CQW49_RS01860		1080	1230	805	689	861	1600	1460	1310	308	357	1930	1880	1810	aminotransferase class I/II-fold pyridoxal phosphate-dependent enzyme
CQW49_RS01865		394	488	874	746	743	173	189	231	291	530	562	631	486	Rieske 2Fe-2S domain-containing protein
CQW49_RS01870		1340	1180	1430	1600	1460	948	956	944	1680	1920	1100	1010	995	aldo/keto reductase family oxidoreductase
CQW49_RS01875		678	715	614	527	604	693	666	680	459	422	695	687	633	TetR/AcrR family transcriptional regulator
CQW49_RS01885		330	375	331	289	337	514	421	402	211	144	560	622	282	IS1380 family transposase
CQW49_RS01895		1140	1240	1410	1680	1820	1450	1210	1090	900	641	739	845	799	YnfA family protein
CQW49_RS01900		2320	2130	2680	2980	3370	1910	1730	1540	1930	1060	1070	1010	726	hypothetical protein
CQW49_RS01905		5150	5170	6170	5470	7340	3470	3640	3670	5090	5860	2250	2230	1630	hypothetical protein
CQW49_RS01910		18900	23400	18400	18400	19200	37900	33100	29400	56200	45700	27400	27500	30500	OmpP1/FadL family transporter
CQW49_RS01915		4450	5090	10600	10400	11100	3780	3420	3600	3420	3230	10500	10700	9530	Mrp/NBP35 family ATP-binding protein
CQW49_RS01920		1100	910	866	823	874	762	752	1010	553	1680	172	189	184	hypothetical protein
CQW49_RS01925		11100	7640	468	413	515	12000	11200	14500	1640	324	1210	1160	1310	PepSY-associated TM helix domain-containing protein
CQW49_RS01930		4630	3150	117	136	162	5620	5140	7020	938	103	422	354	502	hypothetical protein
CQW49_RS01935		5500	3720	115	75.2	134	5010	4550	6740	949	69.3	407	360	344	hypothetical protein
CQW49_RS01940		239000	175000	4940	4940	5610	234000	240000	333000	112000	14400	20600	16300	20300	TonB-dependent receptor
CQW49_RS01945		6120	5980	5680	6350	6310	4200	3850	4000	8610	5970	3610	3900	3960	2-oxo acid dehydrogenase subunit E2
CQW49_RS01950		16100	15900	15600	16800	16800	15700	14500	13400	25800	19300	10200	10800	10200	pyruvate dehydrogenase complex E1 component subunit beta
CQW49_RS01955	pdhA	13400	12100	14600	14500	15100	13000	14600	14000	18900	26200	8790	8700	8680	pyruvate dehydrogenase (acetyl-transferring) E1 component subunit alpha
CQW49_RS01960		2560	2390	2960	3300	3180	2510	2730	2950	4290	3850	1850	1900	2080	class I SAM-dependent methyltransferase
CQW49_RS01965		6120	5860	4210	4760	4370	3310	3460	4360	10600	5610	2990	3100	3170	hypothetical protein
CQW49_RS01970	ftsE	2710	2720	2070	2270	2310	3750	3710	3530	5270	5170	3370	3690	3510	cell division ATP-binding protein FtsE
CQW49_RS01975		1470	1610	1170	1200	1330	1710	1710	1660	2290	2340	1540	1630	1630	cell division protein FtsX
CQW49_RS01980		1160	1020	2740	2300	2190	1020	1200	1210	2110	3860	934	1100	1170	YdcF family protein
CQW49_RS01985		5760	6030	4710	4850	4750	5050	4420	4420	8280	10400	6470	6590	6260	lysophospholipid acyltransferase family protein
CQW49_RS01990	thpR	9360	8020	10900	13000	12600	7030	7430	7240	46600	81600	5050	4610	5010	RNA 2',3'-cyclic phosphodiesterase
CQW49_RS01995		5950	5940	5510	5730	6150	5280	5440	5060	14400	5780	3800	3900	2420	arylesterase
CQW49_RS02000		3380	3340	2900	2690	3010	3800	2870	2970	4080	4930	3350	3500	3130	ABC transporter ATP-binding protein
CQW49_RS02005		6940	6800	4260	4280	4380	6450	6820	7880	6520	8660	8010	8010	8270	ABC transporter permease
CQW49_RS02010		1060	967	912	996	784	989	1120	1180	905	959	1310	1230	1380	hypothetical protein
CQW49_RS02015		8540	9130	7420	7070	7520	11000	8680	9520	5780	4930	12300	13400	14500	DUF2232 domain-containing protein
CQW49_RS02020	rplI	53900	52800	33600	30900	36000	43000	43300	39800	20300	22400	52800	47400	34000	50S ribosomal protein L9
CQW49_RS02025		11300	14500	7700	8450	8510	11600	9520	10100	8040	5110	16900	16500	20300	replicative DNA helicase
CQW49_RS02030		7990	7930	4780	5310	5960	5300	5370	5200	4660	4260	7370	6830	5960	glutathione S-transferase family protein
CQW49_RS02035		1710	1680	1950	1850	1990	2050	2000	2090	2250	2880	1910	2010	1950	class I SAM-dependent methyltransferase
CQW49_RS02040		1870	1710	2510	2820	2350	1200	1250	1190	1580	2550	1010	1070	1130	Uma2 family endonuclease
CQW49_RS02045		5240	5170	6610	8040	7470	3070	2770	2890	6880	11700	2380	2500	2370	glutathione S-transferase family protein
CQW49_RS02050		997	947	1500	1720	1360	1010	1160	1320	1300	3260	764	698	963	hypothetical protein
CQW49_RS02055		2790	3080	3380	3500	3140	3480	3610	3450	3240	2690	2970	3060	2340	nuclear transport factor 2 family protein
CQW49_RS02060	gyrA	29900	30300	19100	19600	20200	32900	32400	31600	47800	45100	37700	40300	43300	DNA gyrase subunit A
CQW49_RS02065		9280	9240	7530	8530	7840	7910	8070	9060	14500	11400	7540	7430	8610	hypothetical protein
CQW49_RS02070		5130	5100	11400	7390	10600	2710	2990	2940	56800	28800	3100	3540	1790	hypothetical protein
CQW49_RS02080		1120	1040	1790	1630	1480	839	859	863	906	932	1060	1080	1250	SwmB domain-containing protein
CQW49_RS02085		2510	2510	4070	4200	4090	1850	1760	1760	6790	6760	1340	1540	1420	error-prone DNA polymerase
CQW49_RS02095		1490	1600	1560	1440	1400	2500	2320	1960	1890	1900	1970	2120	1980	MBL fold metallo-hydrolase
CQW49_RS02100		3120	2970	3280	3300	3340	3880	3660	3500	4160	3710	3100	3450	3030	class I SAM-dependent methyltransferase
CQW49_RS02105		3820	3640	2490	2790	2740	4190	3900	3900	3170	3540	5570	5980	6020	alpha/beta hydrolase
CQW49_RS02110		1810	1560	2110	2180	2020	2340	2930	3020	3120	3360	2390	2370	2380	DUF1499 domain-containing protein
CQW49_RS02115		7280	8220	5850	6210	5640	6700	7290	6660	12700	15500	7370	7130	9630	hypothetical protein
CQW49_RS02120		11400	10900	16100	17800	16800	4220	4930	5130	9080	10900	3090	3100	3600	hypothetical protein
CQW49_RS02125		5930	6390	8000	9450	8460	1210	1110	922	1970	1340	550	592	781	RNA polymerase sigma factor
CQW49_RS02130		7950	8530	8700	9770	9850	1880	1830	1700	3670	2190	1230	1220	1400	FecR family protein
CQW49_RS02135	mbnT2	24500	28500	29900	37700	30200	4030	4140	4400	2990	1950	3520	3620	3930	TonB-dependent receptor domain-containing protein
CQW49_RS02140	tuf	25100	25600	14600	14900	14100	12000	12200	12500	4090	9030	21400	21200	19200	elongation factor Tu
CQW49_RS02145		23800	28500	37900	42500	24300	20900	24600	22400	9180	29000	15000	20400	24000	TonB-dependent receptor
CQW49_RS02150		4220	4210	2800	2810	2710	4780	5030	4850	1490	2430	6410	6150	6840	dihydroorotase
CQW49_RS02155		1480	1530	1490	1780	1650	1550	1590	1540	2840	2550	1290	1330	1420	DUF1778 domain-containing protein
CQW49_RS02160		2110	2020	2170	2190	2110	2770	2710	2600	2210	2160	2390	2630	2920	GNAT family N-acetyltransferase
CQW49_RS02165		1320	1480	896	1050	972	1660	1590	1690	3280	4160	1330	1590	1700	FtsB family cell division protein
CQW49_RS02170		4710	4590	3970	3890	4220	4860	5000	5020	6890	7190	4410	4940	4910	AsmA-like C-terminal region-containing protein
CQW49_RS02175		6150	6890	4080	3970	4440	4350	4350	4240	6330	2860	6400	6330	5200	peroxiredoxin
CQW49_RS02180		2130	2510	1660	1640	1460	2410	2250	2240	1560	1410	2670	3000	3100	hypothetical protein
CQW49_RS02185		33000	35000	22200	24700	23300	26900	29100	31300	90800	109000	30500	29500	34100	LysM peptidoglycan-binding domain-containing M23 family metallopeptidase
CQW49_RS02190		633	591	456	468	513	797	746	732	425	456	789	882	884	protein-L-isoaspartate(D-aspartate) O-methyltransferase
CQW49_RS02195	surE	3320	3650	2740	2480	3020	4000	3850	3870	1710	2250	4630	4560	4840	5'/3'-nucleotidase SurE
CQW49_RS02200	serS	10300	10400	6880	6630	6820	9630	9340	9500	4000	5050	12900	13500	13700	serine--tRNA ligase
CQW49_RS02205	tatC	6410	6840	6190	6680	6630	10700	9580	8670	4310	5600	7000	7890	7290	twin-arginine translocase subunit TatC
CQW49_RS02210		5950	4740	6790	8020	6730	7590	8910	8350	6720	11300	5800	5700	7700	Sec-independent protein translocase subunit TatA/TatB
CQW49_RS02215		15500	13100	18400	19200	18200	10400	12400	13700	24200	31100	9400	8870	8600	twin-arginine translocase TatA/TatE family subunit
CQW49_RS02220		2140	2000	1910	1840	2020	1640	1780	1880	1620	991	1890	1870	1780	intradiol ring-cleavage dioxygenase
CQW49_RS02225	proB	3230	3520	1990	2010	2140	3430	3180	3070	1130	1370	4580	4880	5120	glutamate 5-kinase
CQW49_RS02230		76400	67800	67200	75100	74600	31100	28900	31100	85800	134000	19200	19800	16200	DUF2076 domain-containing protein
CQW49_RS02235		22100	21500	23300	27300	24000	14900	14800	16900	19100	41500	10000	9700	12200	tetratricopeptide repeat protein
CQW49_RS02240	ubiG	6920	7010	6880	7340	7280	7530	7680	6820	10500	14400	7750	7440	8840	bifunctional 2-polyprenyl-6-hydroxyphenol methylase/3-demethylubiquinol 3-O-methyltransferase UbiG
CQW49_RS02245		14200	15000	8560	8410	8850	11100	9550	10200	4340	4130	14800	17000	15800	aspartate kinase
CQW49_RS02250		6530	6090	6120	6160	5640	6010	6390	6730	7310	7110	6630	6400	6160	hypothetical protein
CQW49_RS02255		6510	5880	3700	3240	4100	6020	5630	5370	7810	4950	5910	5890	4750	DUF2267 domain-containing protein
CQW49_RS02260	tyrS	7480	7770	4960	4430	5300	9550	8490	8540	4440	4020	13100	14300	13400	tyrosine--tRNA ligase
CQW49_RS02265		342	338	459	309	349	443	541	520	478	591	326	396	378	type II toxin-antitoxin system HicB family antitoxin
CQW49_RS02270		8010	7080	5930	5630	5670	9550	10700	10600	17400	15300	10300	9490	9240	hypothetical protein
CQW49_RS02275		8780	8840	8070	9320	8940	9560	8720	8860	7810	10400	10300	10400	10600	methyltransferase
CQW49_RS02280		4830	5490	4300	4530	4590	3830	3540	3820	5930	5170	4700	4450	4230	hypothetical protein
CQW49_RS02285		2720	2460	3030	3050	3020	1570	1480	1490	5290	4470	911	935	750	ribbon-helix-helix domain-containing protein
CQW49_RS02290		870	743	1520	1370	1250	831	790	710	1730	1190	512	519	505	type II toxin-antitoxin system RelE/ParE family toxin
CQW49_RS02295	topA	25900	25700	19800	20100	20300	18500	20700	22000	5020	7610	35200	32900	36300	type I DNA topoisomerase
CQW49_RS02300		28500	30600	23600	30400	21600	13100	15100	15900	7420	10000	12400	12200	13400	TadE/TadG family type IV pilus assembly protein
CQW49_RS02305	rnr	6070	6420	4920	5050	4810	8850	8510	7710	6500	9530	8480	8380	8430	ribonuclease R
CQW49_RS02310		3610	4320	2720	2640	2630	6180	5060	4800	2410	2620	6850	8120	6630	glycosyltransferase family 2 protein
CQW49_RS02320		2100	2040	1090	1160	1130	1280	1110	1120	1260	569	1020	1200	955	lytic transglycosylase domain-containing protein
CQW49_RS02325		2160	2040	1140	1120	1120	1210	966	1010	1430	767	1030	1060	784	hypothetical protein
CQW49_RS02330		6130	5540	3700	3780	3810	3620	3160	3220	7990	9950	2510	2330	2600	tetratricopeptide repeat protein
CQW49_RS02335		21100	18700	14000	15000	14100	14200	13900	13000	28000	59700	8510	8790	9550	tetratricopeptide repeat protein
CQW49_RS02340		50600	45500	11900	17800	12800	17900	18000	22300	5450	3680	5990	4760	5740	substrate-binding domain-containing protein
CQW49_RS02345		25700	22700	9670	10800	10400	16400	15200	16400	2860	2780	7910	7790	7620	filamentous haemagglutinin family protein
CQW49_RS02350		1880	1660	682	846	719	1060	931	960	263	227	417	416	458	YbjN domain-containing protein
CQW49_RS02355		6760	6100	2720	2730	2720	3890	3490	3800	1220	606	1710	1480	1440	peptidylprolyl isomerase
CQW49_RS02360		1690	1560	560	726	750	1000	932	998	230	91.2	367	378	321	hypothetical protein
CQW49_RS02365		14600	13500	6430	7230	6440	7830	7260	8120	2820	2080	3540	3450	3340	putative porin
CQW49_RS02380		1890	1680	682	752	790	902	894	938	422	294	402	346	287	ExbD/TolR family protein
CQW49_RS02385		15300	13300	5180	6800	6090	6440	6110	6910	5950	4030	2950	2540	2840	DUF2341 domain-containing protein
CQW49_RS02390		6930	6260	2660	3010	2650	2660	2620	3030	3490	1880	1710	1700	1810	ShlB/FhaC/HecB family hemolysin secretion/activation protein
CQW49_RS02395		540	453	828	712	730	424	312	347	2570	2230	136	189	133	FecR/PupR family sigma factor regulator
CQW49_RS02400		140	163	273	268	273	134	130	156	109	146	153	167	175	RNA polymerase sigma factor
CQW49_RS02405		1010	960	713	714	696	725	702	740	913	960	869	849	911	SRPBCC domain-containing protein
CQW49_RS02410	ggt	3280	3040	3050	3260	3100	2650	2470	2290	6810	6320	2190	2380	2230	gamma-glutamyltransferase
CQW49_RS02415		3290	2950	3180	3820	3770	2740	2920	2740	9360	7000	2190	2150	1940	phytochelatin synthase family protein
CQW49_RS02420		5590	5090	6240	7040	6350	2720	2700	2750	16400	20000	3450	3320	3650	NADH:flavin oxidoreductase/NADH oxidase
CQW49_RS02425	ppsA	6330	5620	10400	11100	10700	3780	3420	3360	23400	68000	1850	2400	2740	phosphoenolpyruvate synthase
CQW49_RS02430		47200	57900	76700	103000	85100	4190	4410	4710	5660	4600	3750	3780	4310	TonB-dependent siderophore receptor
CQW49_RS02435		2610	2730	2990	2990	3220	1190	1100	1040	1990	1230	1000	1120	1060	FecR family protein
CQW49_RS02440		3640	3760	5430	5820	5850	1480	1340	1120	3310	1590	867	895	874	RNA polymerase sigma factor
CQW49_RS02445	cobT	5530	5590	2200	2040	2220	4740	4970	4780	905	985	6950	6820	6510	nicotinate-nucleotide--dimethylbenzimidazole phosphoribosyltransferase
CQW49_RS02450		2650	2590	1520	1280	1460	2670	2980	2940	667	714	3590	3760	3820	cobyric acid synthase
CQW49_RS02455	cbiB	3060	2920	1070	1150	1360	2280	2570	2450	828	736	3300	3320	2710	adenosylcobinamide-phosphate synthase CbiB
CQW49_RS02460		8760	8070	4140	4080	4450	7840	7350	6900	3110	2720	10800	11300	10200	aminotransferase class I/II-fold pyridoxal phosphate-dependent enzyme
CQW49_RS02465	cobU	586	553	639	461	586	543	450	480	530	479	454	545	472	bifunctional adenosylcobinamide kinase/adenosylcobinamide-phosphate guanylyltransferase
CQW49_RS02475		49800	40400	54100	63400	52000	21700	27300	27500	597000	614000	28900	29900	33300	tyrosine-type recombinase/integrase
CQW49_RS02480		2390	2340	3330	3520	3040	2320	2800	2650	16500	15500	2430	2370	2020	hypothetical protein
CQW49_RS02490		591	529	723	551	588	833	672	590	781	729	893	940	808	helix-turn-helix transcriptional regulator
CQW49_RS02500		37.5	35.1	70.8	54.9	39.9	45.1	60	37.8	123	47.5	56.9	54.6	52.3	DUF6011 domain-containing protein
CQW49_RS02505		27.7	24.7	51	44.7	44.3	53.8	30	32.5	69.2	55.2	43.3	33.8	37.7	hypothetical protein
CQW49_RS02510		54.6	86.3	85.6	83.3	70.9	84.5	73.1	77.3	162	108	86.5	77.6	86.9	hypothetical protein
CQW49_RS02515		82.3	80.6	88.9	83.3	76.8	67.2	77.7	69.4	130	126	52.4	78.4	89.2	hypothetical protein
CQW49_RS02520		37.5	19	39.5	40.7	39.9	32.7	38.5	49.2	38.1	65.5	31.9	37.6	57.7	hypothetical protein
CQW49_RS02525		324	379	528	439	495	401	395	464	495	530	498	509	480	AAA family ATPase
CQW49_RS02530		130	134	482	394	356	125	150	159	374	316	250	311	337	hypothetical protein
CQW49_RS02535		274	300	313	327	292	243	236	213	862	446	355	315	407	hypothetical protein
CQW49_RS02540		322	305	313	309	284	248	259	235	481	289	426	423	375	hypothetical protein
CQW49_RS02550		563	588	542	488	490	430	462	387	473	403	727	681	751	hypothetical protein
CQW49_RS02555		407	378	272	346	350	280	262	256	350	276	417	380	395	hypothetical protein
CQW49_RS02570		682	662	724	679	789	840	958	922	1320	1260	898	887	769	helix-turn-helix domain-containing protein
CQW49_RS02575		1970	2210	3050	3430	2780	1570	1810	1750	2850	2540	1740	1510	1880	hypothetical protein
CQW49_RS02580		4810	4800	5010	6470	5980	3260	3170	3270	5780	5120	3490	3060	3090	hypothetical protein
CQW49_RS02590		337	351	612	474	467	477	460	449	301	452	401	410	337	hypothetical protein
CQW49_RS02600		2980	3160	3420	4050	3510	1700	1710	1710	2240	3610	1380	1420	1580	TonB-dependent siderophore receptor
CQW49_RS02605		253	280	448	295	346	333	302	344	174	178	320	329	285	FecR family protein
CQW49_RS02610		224	249	357	232	287	218	207	219	270	218	219	195	211	RNA polymerase sigma factor
CQW49_RS02615		566	550	1390	1470	1350	1120	1030	985	562	511	788	712	745	IS5 family transposase
CQW49_RS02625		16100	16200	12700	11900	12900	10300	9450	9440	5710	8510	12500	11900	10300	ETC complex I subunit
CQW49_RS02635		2790	2740	2720	2530	2950	3160	2700	2380	1700	1850	3480	3680	3650	DUF192 domain-containing protein
CQW49_RS02640		16100	15900	12100	10700	12500	21500	21600	19800	50300	42300	15200	15100	11200	cold-shock protein
CQW49_RS02645		32300	31200	29100	34400	32900	30900	32100	30500	56600	89500	27800	25300	29000	aspartate aminotransferase family protein
CQW49_RS02650		11100	10200	8390	9380	7870	4000	4180	4700	6870	4240	4320	3900	4380	hypothetical protein
CQW49_RS02655		6610	6130	4670	5660	4880	3040	2880	3250	3240	2030	3350	3390	3390	metallophosphoesterase
CQW49_RS02660		1090	1140	1000	856	1060	2330	2380	2320	1520	1490	2930	2820	2560	GIY-YIG nuclease family protein
CQW49_RS02665	gltB	73400	73300	54700	60400	59600	61200	65000	62500	215000	342000	86600	85100	90400	glutamate synthase large subunit
CQW49_RS02670		6070	6090	4560	4470	5010	3990	3410	3430	2100	2670	4730	4270	4250	HIT family protein
CQW49_RS02675		4610	3940	4770	5690	4840	9730	12500	11700	16500	15800	4890	4200	4510	acyltransferase family protein
CQW49_RS02680		1410	1510	1370	1660	1490	2230	2480	2270	2880	3050	1510	1410	1270	hypothetical protein
CQW49_RS02685		5620	5660	3170	3350	3580	5420	4880	5050	1980	1740	6410	6480	5720	ATP phosphoribosyltransferase regulatory subunit
CQW49_RS02690	hisG	3540	3260	2290	2380	2410	2530	2860	2920	915	1420	3670	3570	3520	ATP phosphoribosyltransferase
CQW49_RS02695		1010	969	886	736	840	1170	1280	1130	304	344	1280	1320	1350	ATP-binding cassette domain-containing protein
CQW49_RS02700		59.5	47.4	70.8	46.8	70.9	75.9	97.7	68.5	57.1	42.4	60	93	64.6	hypothetical protein
CQW49_RS02705		474	368	637	522	523	1190	1140	958	724	574	683	704	567	O-antigen ligase family protein
CQW49_RS02710		3430	2780	3640	4200	3640	3490	4040	4280	5060	5780	2900	2570	2700	hypothetical protein
CQW49_RS02715		14800	14500	18300	20400	18800	16000	16300	16700	26000	30000	11900	11400	12800	FecR domain-containing protein
CQW49_RS02720	hflK	17700	18900	14000	15000	15300	25700	24300	23800	11700	12400	23300	21200	24900	FtsH protease activity modulator HflK
CQW49_RS02725	hflC	16900	16000	13700	16400	14500	15600	16600	17100	7350	13000	16800	15700	19000	protease modulator HflC
CQW49_RS02730		71300	73300	42200	46100	43400	54000	58000	62600	37800	29400	69800	63300	71900	Do family serine endopeptidase
CQW49_RS02735		708	818	897	907	775	1280	1470	1590	417	357	1420	1460	1680	HEAT repeat domain-containing protein
CQW49_RS02740		3170	3700	2480	2650	2200	3390	3540	3690	1110	1340	4350	4770	5240	TadE/TadG family type IV pilus assembly protein
CQW49_RS02745		796	1000	815	726	682	776	939	1060	382	494	1160	1410	1690	TadE/TadG family type IV pilus assembly protein
CQW49_RS02750		2030	2480	1500	1600	1270	1520	1430	1570	1090	1220	1560	2240	2330	TadE/TadG family type IV pilus assembly protein
CQW49_RS02755		1130	1040	877	970	1050	1210	1150	1190	900	482	1360	1460	1340	23S rRNA (adenine(2030)-N(6))-methyltransferase RlmJ
CQW49_RS02760		5190	4860	4770	6200	5720	4020	3620	3900	7800	8230	3850	3950	4100	ribonuclease T2 family protein
CQW49_RS02765		5810	5860	8150	9550	8450	3680	4010	3940	15900	13500	2750	2400	2450	hypothetical protein
CQW49_RS02770		7740	7050	8850	9180	9120	7380	7400	6970	14700	15100	5530	5450	5230	DUF459 domain-containing protein
CQW49_RS02775		1210	1320	1560	1250	1380	2330	2160	1810	1150	1320	3400	3640	3210	L,D-transpeptidase
CQW49_RS02780		2900	2930	2200	2060	2400	3360	3400	2970	3680	2870	5310	5370	4480	hypothetical protein
CQW49_RS02785		38300	39000	36800	39900	39500	39700	41600	39800	48900	60700	54200	52900	51100	glutamate synthase subunit beta
CQW49_RS02790		15800	16300	8420	8820	8700	12700	10900	11100	34000	46300	24300	27900	28300	branched-chain amino acid aminotransferase
CQW49_RS02795		651	755	607	583	586	806	782	916	2110	1880	764	1100	774	MarR family winged helix-turn-helix transcriptional regulator
CQW49_RS02800		1140	1060	1740	1550	1570	747	839	870	1910	1430	792	892	876	response regulator
CQW49_RS02805		10100	9280	13000	15500	13800	6470	6710	6980	14400	25400	6190	6250	7670	ATP-binding protein
CQW49_RS02810		840	1070	1710	1320	1530	855	877	1100	549	742	1250	1180	825	hypothetical protein
CQW49_RS02815		422	467	719	551	632	474	416	468	147	116	790	753	683	alpha/beta hydrolase
CQW49_RS02820		5740	7740	11700	7850	13000	3420	3440	4870	1280	756	7710	7480	4660	hypothetical protein
CQW49_RS02825		1220	1560	2160	1590	2360	772	786	1060	588	1070	2030	1900	2030	hypothetical protein
CQW49_RS02830	zigA	518	512	570	502	611	560	555	572	610	562	556	599	609	zinc metallochaperone GTPase ZigA
CQW49_RS02835		1200	1050	882	980	904	967	940	1070	463	294	1050	937	1040	DUF1826 domain-containing protein
CQW49_RS02840		15100	15100	10700	12800	11800	10300	9150	10400	7440	5570	10500	8910	9510	tetratricopeptide repeat protein
CQW49_RS02845	rnd	10100	10100	9280	8880	9250	17000	18400	15800	19800	19600	16800	16100	16900	ribonuclease D
CQW49_RS02850		95600	77900	49100	41800	46100	5120	6620	4000	2890	1350	121000	104000	126000	hypothetical protein
CQW49_RS02855	ppx	49400	40800	27100	24800	24300	7220	7670	7090	3490	4260	61700	55700	71000	exopolyphosphatase
CQW49_RS02860		9920	9470	11000	11200	10300	8080	8180	8590	9480	15700	9260	8980	10600	RNA degradosome polyphosphate kinase
CQW49_RS02865		1810	1840	3150	2470	2900	1830	1920	1920	1900	2240	1890	2150	2230	DnaA ATPase domain-containing protein
CQW49_RS02870		4050	3960	3550	3790	3720	4080	3810	4190	3360	3380	4630	4820	4760	AI-2E family transporter
CQW49_RS02875		1340	1290	4560	4320	4320	1290	1540	1530	1900	2300	1170	1130	1320	CDP-alcohol phosphatidyltransferase family protein
CQW49_RS02880		48300	42700	68000	73200	76500	24800	21500	22100	107000	161000	17900	18900	18500	TetR/AcrR family transcriptional regulator
CQW49_RS02885	proC	8940	9360	6700	7050	7880	11800	10600	9790	17900	9160	9790	10100	9530	pyrroline-5-carboxylate reductase
CQW49_RS02890		18900	19200	16900	18100	19100	20000	18800	17500	53000	38400	16500	16900	19900	YbjN domain-containing protein
CQW49_RS02895		14400	14000	12100	13700	12500	10600	10600	10700	22000	21200	9300	9020	9510	L,D-transpeptidase
CQW49_RS02900		2550	2650	1800	1810	1930	4050	3670	3400	1130	1490	4530	4750	4550	methyltransferase domain-containing protein
CQW49_RS02905	rlmN	7560	7120	7310	8020	7270	7830	8270	8050	13100	15400	8290	7680	9150	23S rRNA (adenine(2503)-C(2))-methyltransferase RlmN
CQW49_RS02910		5890	5990	3600	3320	3810	5920	5830	5650	2910	3640	8200	8510	8480	ABC-F family ATP-binding cassette domain-containing protein
CQW49_RS02915		704	672	770	740	653	912	973	916	1300	990	987	857	936	DUF2199 domain-containing protein
CQW49_RS02920		411	476	691	634	554	487	680	800	145	84.7	770	712	537	DUF4279 domain-containing protein
CQW49_RS02925		4090	4620	2290	2600	2210	2420	3060	4040	476	476	3990	4270	4530	M23 family metallopeptidase
CQW49_RS02935		7840	7950	4570	4880	4950	5660	4800	4970	17300	9140	3400	3550	2890	HupE/UreJ family protein
CQW49_RS02940		7990	7390	4430	4150	4060	6760	6600	6420	6400	5230	6300	5830	6680	copper resistance CopC family protein
CQW49_RS02945		15300	13700	9470	10800	10600	9180	9630	9910	11000	10200	9370	8800	9310	hypothetical protein
CQW49_RS02950		5110	4610	4440	5310	4460	4400	4380	4670	6210	5120	3700	3640	4180	PepSY-associated TM helix domain-containing protein
CQW49_RS02955		596	553	621	657	675	932	1140	1060	1310	976	604	658	562	SOS response-associated peptidase
CQW49_RS02965		691	658	980	1020	1030	523	599	632	1300	1630	507	531	596	MFS transporter
CQW49_RS02970		14100	15000	13800	14900	14800	10400	10200	10800	106000	163000	21700	21800	20600	O-succinylhomoserine sulfhydrylase
CQW49_RS02975		6370	6920	13700	17700	14700	1070	1230	1220	5050	5260	1720	1620	1440	hypothetical protein
CQW49_RS02980		9960	10200	20400	25200	22700	839	809	1020	1980	2410	508	515	585	hypothetical protein
CQW49_RS02985		20400	20200	37000	48000	42000	3660	3370	4420	8170	10400	1510	1250	1280	hypothetical protein
CQW49_RS02995		305000	340000	388000	518000	398000	34500	40700	45400	45600	18200	26800	21900	24900	TonB-dependent receptor
CQW49_RS03000	apaG	4670	5790	5280	4710	5350	5430	5760	4780	5090	6480	5350	5210	4750	Co2+/Mg2+ efflux protein ApaG
CQW49_RS03005	argE	10400	10800	12800	13100	14400	11000	9720	9020	15000	17100	9000	10000	9350	acetylornithine deacetylase
CQW49_RS03020	secD	33800	33600	19600	22000	21400	27900	31000	31600	6680	13100	40000	37900	47000	protein translocase subunit SecD
CQW49_RS03025	secF	18400	18500	11200	12500	13600	19100	18800	17800	4470	8970	22500	22200	22700	protein translocase subunit SecF
CQW49_RS03030		1940	1850	1100	1080	1330	2720	2670	2680	547	550	3500	3530	3000	Mth938-like domain-containing protein
CQW49_RS03035		5890	5260	7020	6320	6480	5700	5780	5540	3960	4270	6480	6470	7330	phytoene/squalene synthase family protein
CQW49_RS03040		7210	7290	6830	8370	7250	5770	5760	5570	2870	3420	8310	8480	10300	ActS/PrrB/RegB family redox-sensitive histidine kinase
CQW49_RS03045		13300	13100	13400	12600	12900	9580	10200	10300	13200	21000	10800	10600	10500	ActR/PrrA/RegA family redox response regulator transcription factor
CQW49_RS03050		2770	2970	2630	2870	2880	2760	2570	2150	1820	1940	3140	3430	3730	MmcB family DNA repair protein
CQW49_RS03055		4560	4740	4670	5240	4520	3700	3560	3460	2420	1890	5560	5480	6160	polyamine ABC transporter substrate-binding protein
CQW49_RS03060		364	342	308	289	338	274	282	336	313	204	496	540	547	glycosyltransferase
CQW49_RS03065		410	384	342	319	328	249	235	278	189	203	409	430	425	GumC family protein
CQW49_RS03070		12800	14100	11500	13900	11800	10700	10800	11200	5610	2020	8720	7790	6830	acyl carrier protein
CQW49_RS03075		26100	28000	21700	29200	23800	19300	20700	22500	8440	4920	18400	16500	20300	acyl-CoA dehydrogenase family protein
CQW49_RS03080		20900	21100	19700	26400	19400	13400	14300	16200	6400	4350	14300	12500	18700	amino acid--[acyl-carrier-protein] ligase
CQW49_RS03085		14800	15500	10100	13000	12000	9690	9250	9820	3470	966	9130	9340	8630	DUF1839 family protein
CQW49_RS03090		5500	5600	4160	4660	4010	3510	3520	3740	1100	959	4070	4360	4560	glycoside hydrolase family 2 protein
CQW49_RS03095		2280	1940	4110	3460	3610	1890	2350	2400	1740	2820	1770	1760	1660	sensor histidine kinase
CQW49_RS03105		350000	343000	366000	406000	392000	5540	6760	7430	7230	8120	4730	4790	5780	hypothetical protein
CQW49_RS03110		26300	25900	26800	28000	28300	10300	11000	11300	6130	6270	14700	14700	11000	O-methyltransferase
CQW49_RS03115		46400	48100	26600	31200	30100	34900	37300	36400	14900	23800	52900	49400	50900	NAD(P)/FAD-dependent oxidoreductase
CQW49_RS03120		12600	13300	7690	6900	7400	8540	7570	7090	3210	4080	12100	11700	11000	2Fe-2S iron-sulfur cluster-binding protein
CQW49_RS03125		7950	8050	7390	7900	8380	8850	7970	7820	11100	9540	7750	7740	7340	ABC-type transport auxiliary lipoprotein family protein
CQW49_RS03130		1180	1270	948	929	985	1240	1140	1170	1430	1210	1300	1340	1240	class I SAM-dependent methyltransferase
CQW49_RS03135		2440	2330	2690	2960	2400	2220	2320	2370	4040	7000	1990	1880	1930	AraC family transcriptional regulator
CQW49_RS03140		4360	4470	3430	3720	3820	4180	4080	3940	2840	3020	4230	4080	4350	MlaD family protein
CQW49_RS03145		1480	1380	1240	1290	1190	1900	1860	1770	1260	1240	1620	1770	1700	ABC transporter ATP-binding protein
CQW49_RS03150		4170	4100	3200	3230	3350	4750	4920	5140	1950	2160	5540	5280	5200	ABC transporter permease
CQW49_RS03155	dgcA	2500	2390	3600	3640	3700	2070	2070	2030	3930	6040	1400	1440	1610	N-acetyl-D-Glu racemase DgcA
CQW49_RS03160		4770	4580	4930	5750	5870	4770	4340	4440	6560	7300	3350	3340	2930	solute symporter family protein
CQW49_RS03165	polA	10600	10600	8410	8890	8810	10800	10800	10400	12700	17900	12600	11700	13700	DNA polymerase I
CQW49_RS03170		350	345	456	539	464	439	360	390	234	334	452	519	504	hypothetical protein
CQW49_RS03175		269	264	314	461	386	173	205	203	164	483	228	186	189	PRC-barrel domain-containing protein
CQW49_RS03180		854	800	942	1160	1040	399	402	380	287	304	414	398	404	diaminobutyrate--2-oxoglutarate transaminase
CQW49_RS03185		774	835	1200	1240	1150	603	629	928	361	679	1330	1220	1630	hypothetical protein
CQW49_RS03190		7800	9940	9480	9300	9840	3210	3840	5410	3080	10600	10300	9680	10100	flavin monoamine oxidase family protein
CQW49_RS03195		1670	2120	1930	1610	1920	1100	1150	1440	1590	2430	2360	2520	2320	thioredoxin domain-containing protein
CQW49_RS03200	hrpB	3070	2860	2500	2580	2550	2750	2760	2720	1580	1250	2760	2830	2670	ATP-dependent helicase HrpB
CQW49_RS03205		882	782	945	913	914	892	815	807	949	1420	655	688	760	helix-hairpin-helix domain-containing protein
CQW49_RS03210		3830	3390	5030	5340	5270	3440	3560	3430	3930	5150	2630	2640	2800	hypothetical protein
CQW49_RS03215		2390	2280	2390	2520	2510	2460	2420	2580	1810	1980	2550	2760	2460	hypothetical protein
CQW49_RS03220		2650	2490	2460	2670	2370	1850	1630	1850	1520	2360	1650	1480	1850	hypothetical protein
CQW49_RS03225	pal	5940	6650	5020	5200	5670	5480	4980	5520	5860	5630	6500	6890	6060	peptidoglycan-associated lipoprotein Pal
CQW49_RS03235		4580	4660	4440	4850	3800	3690	3500	3530	2480	2290	4460	5080	4520	DUF3037 domain-containing protein
CQW49_RS03240		91.3	132	239	177	164	103	148	178	187	162	124	141	81.5	hypothetical protein
CQW49_RS03245		2370	2290	2960	2600	2640	1810	2150	2100	2570	935	1450	1340	666	hypothetical protein
CQW49_RS03250		622	519	724	693	703	594	568	517	435	354	398	416	390	(2Fe-2S) ferredoxin domain-containing protein
CQW49_RS03255		219	220	390	457	307	261	237	232	242	258	184	182	165	DUF2905 family protein
CQW49_RS03260		501	475	723	783	672	287	273	238	275	272	148	131	183	DUF1810 domain-containing protein
CQW49_RS03265		34700	37700	50200	64100	55100	4280	4330	3760	14100	4410	1530	1460	1460	TonB-dependent siderophore receptor
CQW49_RS03270		8130	7580	12200	12700	12700	1860	1810	1600	4140	2530	737	638	548	DUF2946 family protein
CQW49_RS03275		1680	1460	1850	1910	2060	1240	1290	1270	1410	1830	842	845	851	response regulator
CQW49_RS03280		1900	1970	2190	2110	2110	1510	1410	1340	1300	1180	1140	1320	1160	sensor histidine kinase
CQW49_RS03285		307	275	831	748	762	198	188	206	296	362	212	230	218	hypothetical protein
CQW49_RS03290		48100	52000	36400	38200	38500	40900	37300	35800	90600	82000	41600	35900	43800	hypothetical protein
CQW49_RS03295		10100	10600	8540	9100	8480	11600	10700	10800	13000	13800	11300	10200	11400	hypothetical protein
CQW49_RS03300		1410	1350	2050	1950	1860	3680	3070	3220	1790	2960	3450	3160	4230	AAA family ATPase
CQW49_RS03305		1540	1580	1740	1640	1720	946	934	890	2690	2900	913	895	839	polyphosphate kinase 2 family protein
CQW49_RS03310		814	741	957	1200	1080	715	644	619	1260	3480	688	658	628	plasma-membrane proton-efflux P-type ATPase
CQW49_RS03315		4450	4280	3100	3190	3310	5350	5550	5430	9630	10100	5690	5760	5350	glycosyltransferase family 2 protein
CQW49_RS03320		1610	1660	1110	1140	1230	2430	2430	2440	1880	1020	2970	3000	3160	glycosyltransferase
CQW49_RS03325		25900	28800	13200	16500	15400	39300	45300	47400	79100	42600	45100	39100	54900	outer membrane protein
CQW49_RS03330		236000	233000	239000	263000	284000	161000	154000	147000	297000	277000	94400	87500	81400	outer membrane protein
CQW49_RS03335		10400	11700	9510	10000	10900	9810	8180	8480	6170	7260	10500	9690	11500	phosphatidylserine decarboxylase
CQW49_RS03340	pssA	6290	6420	5640	5750	6300	4870	5320	5430	2500	5040	6720	6320	7660	CDP-diacylglycerol--serine O-phosphatidyltransferase
CQW49_RS03345		2260	2240	2110	2290	2230	2100	2160	2410	2550	2730	2480	2600	2860	alpha,alpha-trehalose-phosphate synthase (UDP-forming)
CQW49_RS03350	otsB	911	734	976	970	1050	653	679	807	986	1050	832	843	790	trehalose-phosphatase
CQW49_RS03355	pqqB	17400	17300	18700	20000	21200	17800	17900	15900	9370	11800	15900	16300	17200	pyrroloquinoline quinone biosynthesis protein PqqB
CQW49_RS03360	pqqC	29700	28000	32200	37700	37600	16100	16200	15800	21300	29600	17400	17100	19300	pyrroloquinoline-quinone synthase PqqC
CQW49_RS03365	pqqE	22300	20400	26900	32400	28700	13200	13500	14000	15500	24500	15800	16700	20900	pyrroloquinoline quinone biosynthesis protein PqqE
CQW49_RS03380		6160	6780	4890	5440	5220	7400	7120	6870	3880	3330	7500	7910	7580	patatin-like phospholipase family protein
CQW49_RS03385		10900	11400	8070	8920	9460	10600	10600	10200	13200	9910	10800	9730	7120	3-hydroxybutyrate dehydrogenase
CQW49_RS03390		2270	2010	2010	2460	2140	2690	3070	3050	1610	2130	2540	2830	3110	S24 family peptidase
CQW49_RS03395		902	719	1270	1280	1260	1250	1540	1510	4680	6230	1020	1080	1300	class I SAM-dependent methyltransferase
CQW49_RS03400		4650	4580	3650	3950	4180	4830	4420	4630	4600	5720	5300	5440	5170	amino acid permease
CQW49_RS03405		1620	1660	1450	1240	1120	1900	1910	2020	634	263	1980	2170	1920	VOC family protein
CQW49_RS03410		16600	16400	10200	10200	10600	11000	10800	12100	4970	1890	10200	10300	9310	energy transducer TonB
CQW49_RS03415	exbD	13000	13600	7700	8680	7800	9770	9610	11300	5150	3230	9400	9340	10300	TonB system transport protein ExbD
CQW49_RS03420	exbB	35200	38600	24200	28000	26000	25600	25300	29500	23800	29400	22400	20500	27800	tonB-system energizer ExbB
CQW49_RS03425		5540	5610	5800	5570	5450	7320	7320	7320	4320	3130	4370	4690	4540	Fe2+-dependent dioxygenase
CQW49_RS03430		16400	15000	10500	11800	11400	16200	14600	15800	14600	12400	7460	7420	8280	Fe2+-dependent dioxygenase
CQW49_RS03435		819000	759000	144000	150000	181000	687000	735000	804000	917000	398000	275000	212000	252000	TonB-dependent receptor plug domain-containing protein
CQW49_RS03440		2190	2260	2220	2580	2510	1360	1360	1360	2670	3780	1410	1310	1340	S10 family peptidase
CQW49_RS03445		48.1	66.4	54.3	67.1	45.8	19.2	16.9	22	74.2	158	28.8	38.4	31.5	CsbD family protein
CQW49_RS03450		72.6	56.9	75.7	102	82.7	38.4	29.2	42.2	32.1	84.7	64.5	79.9	77.7	DUF3175 domain-containing protein
CQW49_RS03455		193	194	188	303	248	71.1	73.1	70.3	135	208	165	149	206	CBS domain-containing protein
CQW49_RS03460		1030	1050	1210	1260	1190	701	604	522	434	489	1640	1570	1410	MgtC/SapB family protein
CQW49_RS03470		112	90.1	107	108	105	79.7	78.5	74.7	231	497	77.4	87.6	84.6	Ku protein
CQW49_RS03475		79.9	74.9	198	152	146	99.9	85.4	93.1	393	638	84.2	118	132	YhjD/YihY/BrkB family envelope integrity protein
CQW49_RS03485		16.3	32.2	72.4	48.8	54.6	16.3	12.3	11.4	69.2	176	27.3	29.2	31.5	phage holin family protein
CQW49_RS03490		4.08	7.59	9.88	20.3	11.8	2.88	3.08	4.39	38.1	71.9	8.35	6.91	7.69	DUF1328 domain-containing protein
CQW49_RS03495		106	76.8	133	89.4	114	72	57.7	63.3	141	241	101	106	114	NADH-quinone oxidoreductase subunit D
CQW49_RS03500		53.8	58.8	46.1	26.4	48.7	27.9	15.4	24.6	92.2	59.1	33.4	45.3	30.8	general stress protein
CQW49_RS03505		945	1110	1650	1740	1700	1000	945	810	3480	4860	1130	1200	1120	NADH ubiquinone dehydrogenase
CQW49_RS03510		499	534	718	817	795	469	476	443	616	1200	654	711	747	nickel-dependent hydrogenase large subunit
CQW49_RS03515		651	835	17700	19700	26000	612	656	821	2010	9600	551	484	517	hydrogenase small subunit
CQW49_RS03520		722	720	20500	23800	28000	502	490	556	661	2190	828	704	761	nickel-dependent hydrogenase large subunit
CQW49_RS03525	cybH	179	185	4350	5380	7150	130	131	141	255	497	177	230	193	Ni/Fe-hydrogenase, b-type cytochrome subunit
CQW49_RS03530		346	343	2800	3120	3970	232	192	177	307	433	346	372	382	HyaD/HybD family hydrogenase maturation endopeptidase
CQW49_RS03535		344	299	1540	1780	2120	171	160	193	509	415	250	187	145	hypothetical protein
CQW49_RS03540		377	362	1670	1970	2480	236	235	192	463	439	276	331	375	HypC/HybG/HupF family hydrogenase formation chaperone
CQW49_RS03545		689	554	2590	2440	3960	323	330	380	1080	3020	307	330	351	hydrogenase accessory protein
CQW49_RS03550		1100	860	4590	4410	6480	348	338	430	1080	2690	452	439	544	hydrogenase expression/formation protein
CQW49_RS03555		124	116	463	484	654	42.3	38.5	34.3	109	92.5	57.7	51.5	43.8	rubredoxin
CQW49_RS03560	hybE	172	103	724	561	866	49	105	109	101	213	134	124	134	[NiFe]-hydrogenase assembly chaperone HybE
CQW49_RS03565		284	247	1160	1040	1030	190	232	225	361	535	191	250	297	nickel-dependent hydrogenase large subunit
CQW49_RS03570	hypA	357	342	933	787	902	229	251	250	753	1100	231	235	281	hydrogenase maturation nickel metallochaperone HypA
CQW49_RS03575	hypB	3910	3520	9850	11800	13200	1760	1580	1620	7970	16600	1580	1580	2040	hydrogenase nickel incorporation protein HypB
CQW49_RS03580	hypF	1130	897	2770	2860	3410	594	607	637	1830	2880	717	744	917	carbamoyltransferase HypF
CQW49_RS03585		48.9	65.4	166	215	294	32.7	40	31.6	81.2	64.2	42.5	29.2	30.8	HypC/HybG/HupF family hydrogenase formation chaperone
CQW49_RS03590	hypD	749	751	2450	2410	3140	407	470	492	936	1200	584	717	727	hydrogenase formation protein HypD
CQW49_RS03595	hypE	2330	2310	3510	3750	3830	1850	1850	1750	2800	3710	1920	2050	2220	hydrogenase expression/formation protein HypE
CQW49_RS03600		1600	1530	3030	3120	3370	1120	1220	1330	1560	2450	1410	1510	1730	sigma-54-dependent transcriptional regulator
CQW49_RS03605		723	725	1100	1080	1100	585	568	612	253	230	854	920	907	sensor histidine kinase
CQW49_RS03610		9900	10800	6860	8120	7530	4450	4100	4750	3360	2380	5200	6100	5260	lipopolysaccharide biosynthesis protein
CQW49_RS03615		4240	4020	4230	5060	4310	2270	2030	2130	1970	2270	1530	1650	1430	glycosyltransferase family 4 protein
CQW49_RS03620		14400	13600	12100	15100	11500	10300	11700	13500	15200	10600	9640	9400	10200	glycosyltransferase family 2 protein
CQW49_RS03630		399	425	524	590	576	649	776	762	633	719	587	554	530	hypothetical protein
CQW49_RS03635		5730	6080	4190	4800	4610	5680	6610	7130	6620	5220	5620	6740	7240	GumC family protein
CQW49_RS03640		2680	3030	2450	2580	2550	4670	4300	4440	2330	2330	4210	4810	5010	hypothetical protein
CQW49_RS03645		11000	11700	7310	8270	8360	8320	8240	8820	6890	4920	7730	8390	8990	alpha/beta fold hydrolase
CQW49_RS03650		1070	1210	1030	1020	1060	1830	1780	1680	691	398	1480	1650	1550	glycoside hydrolase family 5 protein
CQW49_RS03665		1890	1980	3740	3400	3820	3750	3910	3890	2400	1360	2650	2550	1670	hypothetical protein
CQW49_RS03670		351	254	947	760	811	601	461	478	426	571	285	330	423	MarC family protein
CQW49_RS03675		53200	44100	125000	107000	107000	37400	33700	38900	121000	302000	13400	22600	21500	Hsp20 family protein
CQW49_RS03680		69800	60800	82500	93900	89900	9590	11200	10700	20800	18200	6060	5290	5770	hypothetical protein
CQW49_RS03685		17500	17700	24700	30600	26700	1650	1270	1260	4990	3040	629	529	747	RNA polymerase sigma factor
CQW49_RS03690		5770	5620	5450	6240	6410	1370	1970	1110	3660	1430	1170	1250	1290	FecR family protein
CQW49_RS03695		35000	31300	21100	28400	23100	33200	82800	30500	34400	11100	62600	50100	64000	TonB-dependent receptor domain-containing protein
CQW49_RS03700	uvrC	2920	2730	2620	2510	2460	2470	3400	2690	1580	3140	3500	3750	3960	excinuclease ABC subunit UvrC
CQW49_RS03705	pgsA	4710	5270	4790	4340	5010	5360	4770	4570	3960	4110	5460	6200	5310	CDP-diacylglycerol--glycerol-3-phosphate 3-phosphatidyltransferase
CQW49_RS03710	moaD	2320	2150	2040	2190	1830	1810	1710	1590	958	1980	2240	2120	3090	molybdopterin converting factor subunit 1
CQW49_RS03715		1890	1970	1690	1900	1680	1770	1730	1680	907	1100	2200	2360	2850	molybdenum cofactor biosynthesis protein MoaE
CQW49_RS03720		726	675	1500	1240	1330	593	595	563	886	975	732	830	687	transglycosylase SLT domain-containing protein
CQW49_RS03725		6590	6720	5710	5500	5710	5130	4030	4390	4580	7500	5440	5540	6430	outer membrane protein assembly factor BamE
CQW49_RS03730		2020	1720	2370	2190	2400	1350	1180	1140	3150	3160	943	924	787	YceD family protein
CQW49_RS03735	plsX	11600	12200	6780	6930	7280	11200	9770	9480	3730	3660	14500	16000	15200	phosphate acyltransferase PlsX
CQW49_RS03740		4970	5140	2800	2680	2790	5010	5570	5480	946	1090	8830	8570	8510	beta-ketoacyl-ACP synthase III
CQW49_RS03745		2490	2290	2820	2750	2720	3420	3730	3720	2070	2450	3630	3310	3800	integration host factor subunit alpha
CQW49_RS03750		2190	2100	1350	1320	1510	2740	2730	2740	783	993	3780	3720	4070	uncharacterized gene
CQW49_RS03755	radA	1590	1500	1090	925	1140	1870	2150	2200	663	505	2520	2570	2570	DNA repair protein RadA
CQW49_RS03760		2790	3540	1890	1880	1940	1660	1390	1870	4710	1470	1850	2140	1800	hypothetical protein
CQW49_RS03765		20400	20000	19000	20400	21400	20400	20100	18800	38800	34600	20400	19100	18700	CvpA family protein
CQW49_RS03770	purF	16100	16000	15100	16000	15900	18000	17300	17400	19200	36800	18800	19400	22800	amidophosphoribosyltransferase
CQW49_RS03775		5190	4750	5330	5180	5110	6780	7060	6540	12100	12700	6500	6620	5930	MT-A70 family methyltransferase
CQW49_RS03780		951	1230	985	931	837	1950	1510	1350	1230	1030	1780	1980	1720	BglII/BstYI family type II restriction endonuclease
CQW49_RS03785	gyrB	22100	21900	18500	18900	18900	28400	27000	23900	64300	91500	26700	26000	28100	DNA topoisomerase (ATP-hydrolyzing) subunit B
CQW49_RS03790		1140	1220	1920	1820	1650	2210	2120	1790	2240	1560	1160	1170	962	DUF3806 domain-containing protein
CQW49_RS03800	ccrA	46800	50300	26900	29700	27400	34400	34100	39000	25700	31000	66600	61200	63200	crotonyl-CoA carboxylase/reductase
CQW49_RS03805		1880	2040	2460	2170	2060	1800	1850	2040	852	950	2990	2890	2890	TetR/AcrR family transcriptional regulator
CQW49_RS03810		4890	4800	2640	2850	2280	2030	1900	2040	2890	2830	2630	2490	2320	carboxymuconolactone decarboxylase family protein
CQW49_RS03815		30800	31500	27500	35300	31300	18500	17800	21300	18400	28500	19400	17300	19800	O-acetylhomoserine aminocarboxypropyltransferase/cysteine synthase family protein
CQW49_RS03820		587	860	3820	3170	3070	697	644	699	458	410	1410	1550	1180	4Fe-4S dicluster domain-containing protein
CQW49_RS03825	pyrH	3530	3700	2820	2920	3330	3740	3200	3220	1640	1420	4250	4570	4130	UMP kinase
CQW49_RS03830		11600	11500	7870	8020	8620	7990	8760	9370	11500	11000	12100	11100	12200	S9 family peptidase
CQW49_RS03835		44300	42000	29200	27300	29400	33400	33100	31600	12100	14400	43900	43900	39500	hypothetical protein
CQW49_RS03840		76700	73300	55000	60400	62100	58600	66000	64700	17700	23900	85100	81800	89600	formylmethanofuran dehydrogenase subunit A
CQW49_RS03845	fhcD	35400	33900	25000	26500	28400	30800	31500	29400	14100	6760	39900	39000	41600	formylmethanofuran--tetrahydromethanopterin N-formyltransferase
CQW49_RS03850		27400	28800	18400	17600	20000	26200	24900	23200	6350	2290	32000	31200	25000	formylmethanofuran dehydrogenase subunit C
CQW49_RS03855		1550	1710	1390	1400	1400	2770	2780	2880	350	291	4320	4430	5380	hypothetical protein
CQW49_RS03865		2700	2790	4000	4070	3920	5140	4830	4060	2320	2140	4630	4920	5300	hypothetical protein
CQW49_RS03870		63400	64000	83000	117000	101000	28700	27000	31100	49700	61600	20100	18000	19900	PepSY-associated TM helix domain-containing protein
CQW49_RS03875		54500	58500	72700	92800	84300	31700	30600	32600	43600	57300	34300	30700	36200	cytochrome-c peroxidase
CQW49_RS03880		3720	4190	3290	3480	3320	2970	2660	2750	1470	2100	3690	3770	3210	TIGR02300 family protein
CQW49_RS03890		10800	11300	5460	5590	6170	7730	8440	9270	17600	22400	11300	10200	8290	outer membrane protein
CQW49_RS03895		2330	2640	1890	1880	2060	4280	3960	3890	1480	2710	4200	4400	4860	DegT/DnrJ/EryC1/StrS family aminotransferase
CQW49_RS03900		3380	3440	3860	4570	4280	3780	4120	4170	3960	6390	3420	3180	3850	acyltransferase
CQW49_RS03905		3120	3620	3170	3200	3170	4020	4260	4000	3930	2470	4360	4270	3700	glycosyltransferase family 2 protein
CQW49_RS03910		4980	5040	4990	5890	5150	6360	6840	6280	6550	10800	5280	4900	5020	hypothetical protein
CQW49_RS03915	ilvD	25600	23600	19700	21600	20200	17800	19100	19500	16700	34800	23000	22500	26600	dihydroxy-acid dehydratase
CQW49_RS03920		27500	30900	13700	14600	14600	23700	23200	24200	6210	8080	38100	36800	36600	MaoC family dehydratase
CQW49_RS03925		2120	2210	1260	1130	1300	2920	2400	2490	1200	1060	3370	3330	3380	DUF167 family protein
CQW49_RS03930		6070	6980	4310	3550	4570	6890	5620	5010	4300	2110	6170	6470	3260	YggT family protein
CQW49_RS03935		3960	3450	5040	5620	5140	3750	4150	4080	6970	9970	2850	2580	2730	competence/damage-inducible protein A
CQW49_RS03940	gpt	2200	2350	2570	2610	2670	2480	2580	2270	3560	4130	2210	2230	2200	xanthine phosphoribosyltransferase
CQW49_RS03945		6590	6760	5620	5410	5560	7050	7090	6650	5720	8400	8860	9270	8930	YgiQ family radical SAM protein
CQW49_RS03950		13100	13600	9410	10700	9200	12900	13100	14700	14100	13400	11200	10900	12400	hypothetical protein
CQW49_RS03955		7900	8290	4720	5150	4990	7810	7340	7920	9410	5200	6690	6330	6750	NAD-dependent epimerase/dehydratase family protein
CQW49_RS03965		2680	2770	2190	2000	2240	2330	2050	2320	2910	1810	2730	2650	2270	hypothetical protein
CQW49_RS03970		1410	1340	1100	1100	1180	1650	1540	1590	1480	932	1490	1810	1620	sensor histidine kinase
CQW49_RS03975		4160	4080	4380	4320	4690	4140	4050	4340	8570	8530	3510	3590	3660	response regulator transcription factor
CQW49_RS03980		1080	960	3590	2790	3990	574	564	654	5950	4220	908	1120	1130	PepSY domain-containing protein
CQW49_RS03985		52.2	69.2	32.9	38.6	26.6	30.7	48.5	36	41.1	24.4	35.7	37.6	24.6	hypothetical protein
CQW49_RS03990		29.3	43.6	23	12.2	26.6	25	37.7	22.8	45.1	28.2	35.7	40	34.6	M15 family metallopeptidase
CQW49_RS03995		139	129	95.5	99.6	112	109	87.7	92.3	183	103	122	141	135	DUF4376 domain-containing protein
CQW49_RS04000		505	488	449	494	476	367	369	375	978	598	523	523	557	DUF2793 domain-containing protein
CQW49_RS04005		448	413	354	386	319	313	317	310	532	402	480	498	555	baseplate multidomain protein megatron
CQW49_RS04010		37.5	34.1	23	40.7	42.8	43.2	36.9	33.4	42.1	61.6	65.3	73	62.3	NlpC/P60 family protein
CQW49_RS04015		27.7	20.9	49.4	42.7	44.3	25	43.9	21.1	32.1	28.2	43.3	32.3	40	DUF2163 domain-containing protein
CQW49_RS04020		22	32.2	18.1	24.4	31	32.7	38.5	23.7	42.1	30.8	27.3	32.3	31.5	DUF2460 domain-containing protein
CQW49_RS04025		17.1	18	21.4	16.3	11.8	25.9	16.2	12.3	13	15.4	25.8	27.7	21.5	phage tail tape measure protein
CQW49_RS04035		13.9	13.3	14.8	14.2	11.8	23.1	20	15.8	13	3.85	22.8	26.1	12.3	gene transfer agent family protein
CQW49_RS04040		46.5	39.8	28	22.4	39.9	25.9	46.9	29.9	28.1	27	54.6	48.4	88.4	phage major tail protein, TP901-1 family
CQW49_RS04045		16.3	27.5	11.5	10.2	29.5	25	22.3	22.8	21	7.7	22	31.5	30.8	DUF3168 domain-containing protein
CQW49_RS04050		28.5	16.1	11.5	8.13	11.8	11.5	28.5	23.7	5.01	12.8	25	26.1	26.9	phage head closure protein
CQW49_RS04055		75.8	95.8	42.8	85.4	87.1	86.4	86.9	91.4	96.2	38.5	99.4	104	111	head-tail connector protein
CQW49_RS04060		172	191	137	185	154	270	280	273	190	135	340	285	376	phage major capsid protein
CQW49_RS04065		21.2	14.2	9.88	12.2	8.86	13.4	18.5	18.5	11	3.85	27.3	30	34.6	HK97 family phage prohead protease
CQW49_RS04070		4.08	1.9	1.65	0	1.48	5.76	3.08	5.27	2	2.57	12.9	6.91	8.46	hypothetical protein
CQW49_RS04075		126	118	92.2	71.2	106	148	145	123	84.2	68.1	184	147	194	phage portal protein
CQW49_RS04080		187	193	250	191	198	188	182	155	379	168	195	220	203	DNA-packaging protein
CQW49_RS04085		101	97.7	127	93.5	106	154	122	110	171	57.8	121	166	130	hypothetical protein
CQW49_RS04090		1600	1750	1430	1290	1530	1950	1710	1510	2840	2830	1390	1700	1340	YcgN family cysteine cluster protein
CQW49_RS04095		11800	11300	13700	16700	14600	7750	8450	8900	14700	27600	7440	7090	8340	transglycosylase domain-containing protein
CQW49_RS04100		1000	1050	1350	1270	1270	876	831	788	1010	1310	861	925	904	DUF1214 domain-containing protein
CQW49_RS04105		1310	1290	1720	1560	1590	1110	1020	948	964	1410	1090	1100	1210	DUF1254 domain-containing protein
CQW49_RS04110		1930	1990	2470	2170	2490	1820	1600	1510	1960	2010	1620	1600	1710	endonuclease domain-containing protein
CQW49_RS04115		3080	3140	3180	3010	3940	3110	2450	2100	4710	3670	2320	2260	1840	aminotransferase class IV
CQW49_RS04120		7160	6090	9570	10700	10900	8510	8960	8180	14300	18500	5410	5780	5990	aminodeoxychorismate synthase component I
CQW49_RS04130		2110	1890	3380	2720	3030	2970	3010	3110	2530	2460	2360	2540	1940	TIGR00282 family metallophosphoesterase
CQW49_RS04135		7070	7060	8290	8020	8190	6370	5960	5550	7590	12000	4550	5190	5060	neutral zinc metallopeptidase
CQW49_RS04140		93.7	71.1	80.7	85.4	90.1	109	86.9	83.5	105	108	72.1	93.7	52.3	IS4 family transposase
CQW49_RS04145		901	987	952	892	805	1160	1140	1110	1240	1350	1030	1160	876	type II toxin-antitoxin system Phd/YefM family antitoxin
CQW49_RS04150		380	375	441	490	402	679	607	642	414	724	646	718	807	Txe/YoeB family addiction module toxin
CQW49_RS04155		2150	2120	1970	1810	1780	2640	2590	2400	1990	2040	2600	2780	2750	SDR family NAD(P)-dependent oxidoreductase
CQW49_RS04160		1610	1700	1520	1520	1510	1960	1880	1870	1620	1390	2020	2070	1970	hypothetical protein
CQW49_RS04165		3400	3310	3690	3910	3750	4550	4750	4680	6230	5040	3240	3390	2790	bifunctional ADP-dependent NAD(P)H-hydrate dehydratase/NAD(P)H-hydrate epimerase
CQW49_RS04170		15900	14900	18200	20800	18300	4080	3590	3570	11300	29500	5230	5660	5560	DUF1269 domain-containing protein
CQW49_RS04175		1690	1630	2570	2520	2600	1710	1590	1670	1870	2800	1390	1590	1580	DNA/RNA non-specific endonuclease
CQW49_RS04180		1960	1950	1420	1840	1740	1970	1910	1860	593	395	2050	1860	1900	glycerophosphodiester phosphodiesterase family protein
CQW49_RS04185		3160	3290	2620	2610	3330	2670	2450	2490	1980	1270	2520	2340	1740	RidA family protein
CQW49_RS04190		27600	27000	25500	26200	27400	18900	20700	21600	33700	33100	20400	18500	18600	cell envelope integrity EipB family protein
CQW49_RS04195	sppA	17200	17700	16500	17200	18100	18300	17800	16300	22400	19000	15000	14400	14200	signal peptide peptidase SppA
CQW49_RS04200	ihfB	19700	19900	21600	22000	21200	15500	14700	13900	21700	15400	12500	11900	10100	integration host factor subunit beta
CQW49_RS04205		7210	6920	8060	8410	9170	6350	5730	5980	8970	8940	4560	4590	4150	lipopolysaccharide assembly protein LapA domain-containing protein
CQW49_RS04210	cutA	1760	1600	2500	2230	2090	2320	2290	2420	2560	2200	1790	1730	1670	divalent-cation tolerance protein CutA
CQW49_RS04215		1760	1830	2030	1940	2070	1250	963	1030	951	764	2040	1940	1740	Rieske 2Fe-2S domain-containing protein
CQW49_RS04220		6810	6620	7210	6640	6990	11300	12200	10900	30100	38000	14200	13300	14300	hypothetical protein
CQW49_RS04225		4490	4530	5810	5630	5840	4250	4030	4090	7550	8150	4090	4460	4810	lysozyme inhibitor LprI family protein
CQW49_RS04230	lepA	9560	9820	6330	5910	6050	12600	12100	11200	3280	3650	16400	17400	15400	translation elongation factor 4
CQW49_RS04235		13300	14700	8150	9020	9430	18100	15500	16200	5500	7560	21600	21000	21600	lysylphosphatidylglycerol synthase domain-containing protein
CQW49_RS04240		18200	18400	17000	16300	17300	12200	11800	12400	25800	26700	10700	10700	8960	DUF1153 domain-containing protein
CQW49_RS04245		384	492	1260	1330	1290	1410	1160	1290	375	498	968	1060	901	septal ring lytic transglycosylase RlpA family protein
CQW49_RS04250		1990	1720	3140	3800	3610	1240	1010	1030	4360	4940	760	756	701	DoxX family protein
CQW49_RS04255		3790	3420	5830	6520	6490	2510	2460	2250	11400	14100	1440	1400	1320	malonic semialdehyde reductase
CQW49_RS04260		2640	2340	3270	2950	3040	2660	3200	3060	3540	3520	2480	2470	2200	hypothetical protein
CQW49_RS04265		48800	52800	62200	50600	57600	43300	40800	40700	76700	121000	34600	35900	28100	cold-shock protein
CQW49_RS04270		7450	7730	11700	9480	11900	3980	3680	3790	27700	9830	4810	5340	3360	acyl carrier protein
CQW49_RS04275		1690	1650	3400	2960	3480	1280	1350	1520	4950	4250	1560	1780	2260	hypothetical protein
CQW49_RS04280	ruvA	1000	922	1110	1060	1000	1050	1050	1280	557	541	1740	1780	1760	Holliday junction branch migration protein RuvA
CQW49_RS04285		4490	5530	2790	2290	3140	8070	5690	5640	1510	1310	7200	8860	7250	acetyl-CoA carboxylase carboxyltransferase subunit alpha
CQW49_RS04290		483	482	629	602	564	679	733	659	569	566	657	687	643	hypothetical protein
CQW49_RS04295	uppP	9690	11300	6390	7330	6840	8370	7520	8910	8910	13100	10500	10100	12600	undecaprenyl-diphosphatase UppP
CQW49_RS04300		6280	5770	8690	9530	9160	9470	11300	11700	15700	21400	6810	6980	8740	GNAT family N-acetyltransferase
CQW49_RS04305	ppa	36300	39900	29400	31800	33500	47100	44300	35900	59000	61800	46500	42900	45500	inorganic diphosphatase
CQW49_RS04310		7230	8130	5950	6890	7050	8760	7070	7010	6640	5760	8780	8620	8960	DUF1636 family protein
CQW49_RS04315		24600	23700	32200	38100	38900	9740	8280	9130	15700	13300	4410	4230	4020	PepSY-associated TM helix domain-containing protein
CQW49_RS04325		5140	5380	6660	8010	6910	3000	3020	2870	3160	1770	2600	2730	2370	TonB-dependent siderophore receptor
CQW49_RS04330		1100	1040	1040	1000	1120	1220	1240	1100	1090	1260	736	759	671	response regulator transcription factor
CQW49_RS04335		589	581	519	496	555	1000	783	681	413	681	654	718	671	sensor histidine kinase
CQW49_RS04340		2290	2510	3920	4000	3980	1320	1280	1540	845	910	2440	2440	2110	ankyrin repeat domain-containing protein
CQW49_RS04345	trpS	12100	14400	6730	6650	6980	14500	10900	11800	4360	3590	20700	22000	24400	tryptophan--tRNA ligase
CQW49_RS04350		2520	2430	2050	2020	1940	2650	3240	3270	3540	5430	3450	3310	3370	hypothetical protein
CQW49_RS04355	glcF	3570	3370	2430	2310	2390	3580	3790	3570	1450	2270	4330	4460	4680	glycolate oxidase subunit GlcF
CQW49_RS04360	glcE	1960	1820	1190	1050	1020	2580	2620	2360	644	501	2720	2890	2660	glycolate oxidase subunit GlcE
CQW49_RS04365		5240	4870	3310	3300	3390	4850	4740	4780	1820	1780	6260	6850	7300	FAD-linked oxidase C-terminal domain-containing protein
CQW49_RS04370		1640	1670	1180	1240	1310	1120	977	1040	799	871	1100	1060	874	GlcG/HbpS family heme-binding protein
CQW49_RS04375		514	605	362	378	384	410	399	474	236	247	423	435	451	DUF3572 domain-containing protein
CQW49_RS04380		7220	8150	6360	6270	6150	8080	7940	7630	11000	13200	6830	7970	8500	response regulator
CQW49_RS04385		17900	18800	16600	18400	17100	14700	15900	16000	18000	27400	14400	14700	18000	PleD family two-component system response regulator
CQW49_RS04390		329	396	305	305	357	175	158	155	114	80.9	187	197	168	IS4 family transposase
CQW49_RS04395		2380000	2220000	2900000	3750000	3230000	30500	31800	36400	13400	21000	27600	27000	33400	hypothetical protein
CQW49_RS04400		838	976	1900	1460	1740	459	455	491	296	307	870	1050	925	glutathione S-transferase family protein
CQW49_RS04405		1270	1350	1270	1160	1350	1270	1100	1050	922	1050	971	1010	987	class II aldolase/adducin family protein
CQW49_RS04410	hslV	5810	5470	6140	5310	5650	6930	5390	5380	11600	21400	3830	3950	3670	ATP-dependent protease subunit HslV
CQW49_RS04415	hslU	13600	13500	8560	9060	9110	14400	12900	13300	17900	42200	10300	10400	10700	ATP-dependent protease ATPase subunit HslU
CQW49_RS04425		1170	1420	2330	2110	1860	3200	3120	2760	1590	1550	2820	2720	3040	hypothetical protein
CQW49_RS04430		1870	1780	1970	1970	2180	2770	3100	2870	2950	2890	2210	2620	2130	hypothetical protein
CQW49_RS04440		21100	20000	26300	32700	28300	13600	14500	14200	36500	60300	10900	10700	11800	hypothetical protein
CQW49_RS04445		12800	13900	11300	12500	13200	9400	9460	9720	26100	25400	8750	8740	8740	lytic murein transglycosylase
CQW49_RS04450		7680	6600	11600	12300	11200	8180	9270	8370	35300	39900	4700	4780	4640	YifB family Mg chelatase-like AAA ATPase
CQW49_RS04455		3290	3300	4100	3770	4080	3450	3390	3290	6860	6170	2750	3060	2800	ATP-binding protein
CQW49_RS04460		30100	30200	27300	30200	29900	25800	27600	32300	68000	62100	31700	25700	29000	OmpA family protein
CQW49_RS04465		366	380	351	386	403	547	623	621	365	256	711	691	791	GNAT family N-acetyltransferase
CQW49_RS04470		388	320	321	333	377	325	362	318	353	369	352	393	405	penicillin acylase family protein
CQW49_RS04475		146	133	97.1	140	142	122	112	88.7	124	101	118	111	128	cyclic peptide export ABC transporter
CQW49_RS04480		113	110	176	187	146	98.9	108	141	101	148	128	132	114	nucleotide disphospho-sugar-binding domain-containing protein
CQW49_RS04490		29.3	30.4	93.8	114	81.2	65.3	80.8	103	127	55.2	91.1	73	90.7	XRE family transcriptional regulator
CQW49_RS04500		31.8	51.2	28	28.5	29.5	74	72.3	65.9	44.1	2.57	91.8	98.3	26.9	IS4 family transposase
CQW49_RS04505		2560	2540	2750	2660	2660	2090	2260	2250	2130	2410	2840	2910	2870	NupC/NupG family nucleoside CNT transporter
CQW49_RS04510		2220	2070	3230	3610	3130	1660	1860	1950	2080	3710	1490	1680	1870	pentapeptide repeat-containing protein
CQW49_RS04515		992	982	2380	1910	1700	1770	2170	2140	1730	745	1310	1420	954	hypothetical protein
CQW49_RS04520		11000	11400	9110	9800	9200	12400	14000	14700	19300	20400	12500	13500	15300	FtsK/SpoIIIE family DNA translocase
CQW49_RS04525	ppdK	8510	7900	8370	8060	8690	9690	10600	9410	9720	11600	7340	7510	7740	pyruvate, phosphate dikinase
CQW49_RS04530		920	915	981	929	947	618	634	594	1320	1130	717	629	693	cysteine rich repeat-containing protein
CQW49_RS04535		882	944	803	738	868	688	636	623	1340	981	824	835	872	sterol desaturase family protein
CQW49_RS04540		237	199	275	252	258	227	308	327	847	828	204	214	255	response regulator
CQW49_RS04545		1070	968	1040	1110	1050	923	808	853	3620	2060	602	619	670	sensor histidine kinase
CQW49_RS04550		929	891	1040	931	1090	1170	1230	1300	1320	1580	953	948	939	secondary thiamine-phosphate synthase enzyme YjbQ
CQW49_RS04555		6260	6460	5830	6540	5590	4620	4980	6240	9970	17400	5100	5380	6470	cell wall hydrolase
CQW49_RS04565		1890	1990	2750	2710	2460	2590	2370	2830	3450	6040	3280	3200	3710	hypothetical protein
CQW49_RS04570		11300	12000	7450	8490	8350	10400	8470	9140	12400	13400	10300	11300	9250	hypothetical protein
CQW49_RS04575		876	1010	550	380	464	674	571	431	125	112	1020	1160	1060	hypothetical protein
CQW49_RS04585	rpmG	2150	2850	2150	1260	1940	3080	2500	2010	2400	1700	2900	3560	1900	50S ribosomal protein L33
CQW49_RS04590		15900	15900	12700	13600	15100	9940	8750	9040	12900	15800	11400	11600	11200	hypothetical protein
CQW49_RS04595		4040	4090	4200	3690	3740	3140	3410	3710	2310	3990	4210	4290	5610	prephenate dehydratase
CQW49_RS04605	recF	2800	2980	2230	1910	2340	4340	4160	4330	940	853	5430	5380	4910	DNA replication/repair protein RecF
CQW49_RS04610		123000	137000	97000	82100	108000	80200	81500	76900	77800	78200	78800	82600	63200	hypothetical protein
CQW49_RS04615	ssb	19000	18100	15700	15700	17100	15700	16600	15300	28600	36700	12900	12100	12400	single-stranded DNA-binding protein
CQW49_RS04620		1200	1040	1390	1490	1260	1040	1190	1200	1290	1420	919	910	1080	gamma-glutamylcyclotransferase family protein
CQW49_RS04625	panC	3100	3000	3000	2870	3360	3250	3120	3130	4620	2660	2760	2730	1990	pantoate--beta-alanine ligase
CQW49_RS04630		990	915	965	903	1040	899	787	744	1680	1080	788	740	675	acylphosphatase
CQW49_RS04635	cysQ	3140	3220	2730	2780	2930	3040	2780	2850	3730	2320	2870	2810	2770	3'(2'),5'-bisphosphate nucleotidase CysQ
CQW49_RS04640		7870	7930	7100	8690	8050	5230	5870	6810	23900	15700	7160	6950	7230	DUF1134 domain-containing protein
CQW49_RS04650		1770	1750	2190	2190	1930	1730	1680	1160	3650	3990	2870	3750	3820	copper chaperone PCu(A)C
CQW49_RS04655		9610	8230	11700	11100	11600	7870	7480	6290	18600	23400	16700	21800	20600	hypothetical protein
CQW49_RS04660		19800	17600	28000	31900	28400	20400	18800	17700	24200	59600	12800	13300	15100	MarR family winged helix-turn-helix transcriptional regulator
CQW49_RS04665		1430	1420	2210	2250	2120	2070	1880	1590	1050	1930	1460	1510	1670	hypothetical protein
CQW49_RS04670		832	752	1110	1310	1140	510	450	437	1220	3410	362	366	385	hypothetical protein
CQW49_RS04675		2860	2970	2190	2400	2710	3790	3400	3180	10000	7040	1580	1660	1200	polysaccharide deacetylase family protein
CQW49_RS04680		1560	1840	1130	1240	1170	1290	1390	1610	4940	4680	1510	1520	1600	GNAT family N-acetyltransferase
CQW49_RS04685		5630	6280	3180	3650	3700	4460	4880	5920	4410	2550	5370	5920	6090	GumC family protein
CQW49_RS04690		4270	5100	2320	2620	2560	3280	3210	3750	2690	2210	3790	4810	3750	polysaccharide biosynthesis/export family protein
CQW49_RS04695		3050	2960	2190	2350	1850	2360	3110	3430	1420	1460	2920	3390	3760	glycosyltransferase family 4 protein
CQW49_RS04700		11000	11500	8550	10200	9200	10000	10300	11100	11400	6260	9600	9700	11900	undecaprenyl-phosphate glucose phosphotransferase
CQW49_RS04705		1600	1540	1780	1610	1730	1730	1940	1980	1480	1050	1620	1620	1590	hypothetical protein
CQW49_RS04710		1920	1770	1150	1080	1170	1550	1620	1640	699	440	2550	2300	2610	DUF423 domain-containing protein
CQW49_RS04715		18900	22800	10500	8590	11300	22500	19900	16800	3650	2450	41600	37900	50500	DEAD/DEAH box helicase
CQW49_RS04720		951	926	1220	1180	1280	739	821	882	1130	886	693	628	573	response regulator
CQW49_RS04725		1240	1160	1390	1510	1460	1020	1020	1010	1080	1010	939	900	984	DUF2865 domain-containing protein
CQW49_RS04730		688	714	869	884	842	710	682	655	1030	657	540	585	538	ComEC/Rec2 family competence protein
CQW49_RS04735		2310	2320	2690	3130	3360	1430	1440	1380	1620	718	1930	1840	1190	cytochrome c biogenesis CcdA family protein
CQW49_RS04740		2160	2190	2980	3060	3300	1310	1270	1270	2030	1860	1620	1480	1420	thioredoxin family protein
CQW49_RS04745		24200	23200	32800	27800	28300	13300	12400	13200	71000	181000	6000	7220	9540	GlcG/HbpS family heme-binding protein
CQW49_RS04755	gltX	8790	10300	5320	4940	5590	8820	7670	7750	4530	5690	14000	14000	12900	glutamate--tRNA ligase
CQW49_RS04760	gltA	90200	87600	82700	93300	91300	50500	52100	51300	90400	63300	58600	52900	60200	citrate synthase
CQW49_RS04765		3180	3420	4030	3930	4230	3630	3330	3370	4700	1510	3540	3690	3520	hypothetical protein
CQW49_RS04770		2780	2710	1830	1560	1720	1970	1830	1830	840	425	3310	3150	3150	PAN domain-containing protein
CQW49_RS04775	dnaG	4480	4090	4720	4030	4630	4770	5160	4550	3550	3350	7390	7960	7670	DNA primase
CQW49_RS04780	rpoD	53300	54600	50000	51400	48500	34300	34900	36800	34000	42400	43400	43000	49100	RNA polymerase sigma factor RpoD
CQW49_RS04785	kdsB	968	922	647	655	814	1170	973	963	296	177	1310	1420	1210	3-deoxy-manno-octulosonate cytidylyltransferase
CQW49_RS04790		122	161	138	75.2	106	218	195	198	43.1	37.2	248	287	271	histidine phosphatase family protein
CQW49_RS04795		672	661	899	768	802	992	1090	1080	720	577	1260	1270	1200	phosphocholine-specific phospholipase C
CQW49_RS04800		736	735	835	915	914	1080	1240	1410	1380	1030	992	973	769	hypothetical protein
CQW49_RS04805		1850	1930	2980	2190	2390	1470	1470	1450	2330	1360	1100	1170	698	DUF721 domain-containing protein
CQW49_RS04810	mutY	901	865	716	671	650	939	943	926	607	655	994	1060	1050	A/G-specific adenine glycosylase
CQW49_RS04815		568	706	576	441	533	594	555	582	388	307	612	638	401	Imm74 family immunity protein
CQW49_RS04820		1210	1030	1160	1350	1240	1170	1120	1150	1370	1630	1120	1260	1270	AI-2E family transporter
CQW49_RS04825		320	285	426	319	409	304	314	302	422	397	256	274	262	flavodoxin family protein
CQW49_RS04830		1160	1050	2100	1930	2240	1790	1740	1780	2090	1510	1410	1130	1270	hypothetical protein
CQW49_RS04835		1170	1140	1910	1850	1810	1740	1800	1770	1790	1660	1380	1310	1390	hypothetical protein
CQW49_RS04840		659	547	1090	996	979	911	981	927	495	322	817	772	867	hypothetical protein
CQW49_RS04845	lnt	8590	7860	6870	8280	8330	8800	8600	9020	23100	22500	8270	7320	7570	apolipoprotein N-acyltransferase
CQW49_RS04850		24600	24700	24500	24700	23800	23600	23400	22500	31400	34400	21200	21800	22000	helix-turn-helix domain-containing protein
CQW49_RS04855	metK	78300	87000	57600	62200	63000	79000	75000	72200	78800	78200	89800	83000	90700	methionine adenosyltransferase
CQW49_RS04860	trmB	4480	4440	3600	3270	3190	4940	4780	5040	3550	1440	6210	5740	4880	tRNA (guanosine(46)-N7)-methyltransferase TrmB
CQW49_RS04865		7590	7830	6700	6660	6850	5490	4950	5090	4440	4280	5390	5790	5270	thioredoxin family protein
CQW49_RS04870		4170	4320	4440	4320	4270	3530	3560	3620	1950	2190	3850	4170	4060	LON peptidase substrate-binding domain-containing protein
CQW49_RS04875		1190	1140	1120	1050	900	639	623	641	505	420	714	756	489	Trm112 family protein
CQW49_RS04880		2290	2340	2740	2710	2730	2070	1830	1750	749	1120	2120	2250	2380	acyl-CoA thioesterase
CQW49_RS04885		36500	41800	38100	36700	37100	31200	30000	40200	1560	11700	42000	36000	39700	P-II family nitrogen regulator
CQW49_RS04890		358000	405000	340000	377000	384000	315000	295000	383000	12000	94700	397000	354000	411000	ammonium transporter
CQW49_RS04895		2730	2690	3240	3130	3370	2410	1910	1950	2510	2460	1800	2030	1580	Crp/Fnr family transcriptional regulator
CQW49_RS04900		10700	9600	14900	16700	16400	4950	4780	4630	4300	2430	5340	5480	5600	PHA/PHB synthase family protein
CQW49_RS04905		10300	9480	11500	13200	12700	4830	4530	5340	6750	3020	4890	4410	5930	sialidase family protein
CQW49_RS04910		8120	7820	10600	13000	12900	4470	4250	4810	5130	3480	3750	3580	4080	redoxin domain-containing protein
CQW49_RS04915		46400	45300	62600	75200	74000	16700	15500	17800	42400	39600	11100	10600	10300	sialidase family protein
CQW49_RS04920		12400	11200	15500	17700	18200	12100	12500	12400	39400	41600	8170	8160	8060	protein-disulfide reductase DsbD family protein
CQW49_RS04925		2070	1950	2140	1720	2130	2120	2290	2250	5670	4360	1740	1850	1530	Eco57I restriction-modification methylase domain-containing protein
CQW49_RS04935		4260	4220	3720	3890	3900	4600	5020	5120	2650	2810	5520	5870	5960	efflux RND transporter permease subunit
CQW49_RS04940		1290	1420	905	852	743	1460	1230	1280	658	542	1620	1870	1600	efflux RND transporter periplasmic adaptor subunit
CQW49_RS04945	thiC	12600	12000	15300	17300	15800	15700	16400	16000	37700	69800	12600	11200	13400	phosphomethylpyrimidine synthase ThiC
CQW49_RS04955		239	177	277	342	266	140	102	105	140	104	102	93.7	103	type II toxin-antitoxin system HicB family antitoxin
CQW49_RS04960		2410	1770	4990	5140	4490	1630	1670	1910	6780	24100	1220	1400	2280	methyltransferase family protein
CQW49_RS04965		22600	21600	24000	23700	24000	13400	13100	13700	27300	63200	11400	11400	11200	heavy metal translocating P-type ATPase
CQW49_RS04970		8430	7530	8050	9650	9060	5530	5290	5680	10900	20000	5040	4940	5720	SDR family oxidoreductase
CQW49_RS04975		3270	3060	2210	2710	2590	4170	3920	3750	3380	5200	4580	4380	4490	nickel/cobalt efflux transporter
CQW49_RS04980		7690	6690	8820	8800	8150	7190	8290	7050	8820	12400	5150	5500	6070	CHAD domain-containing protein
CQW49_RS04995		3750	3680	3330	3060	2860	3730	3580	4130	2760	2390	4770	4910	5320	TonB family protein
CQW49_RS05000		687	577	629	742	703	910	784	780	1120	763	761	817	790	hypothetical protein
CQW49_RS05005		9530	8780	9550	10200	10400	12200	12400	11500	19400	22800	8480	8610	8000	aminopeptidase P family protein
CQW49_RS05010		37500	37200	44400	47900	45700	31100	37200	39700	58400	68300	30100	30400	32900	L,D-transpeptidase family protein
CQW49_RS05020	accC	22800	23000	9860	10600	10000	23900	25700	25900	5810	8220	39900	36600	44700	acetyl-CoA carboxylase biotin carboxylase subunit
CQW49_RS05025	accB	6680	6520	2930	2650	2910	7950	7060	6230	2920	2480	10100	9160	9540	acetyl-CoA carboxylase biotin carboxyl carrier protein
CQW49_RS05030	aroQ	9020	9040	5960	6340	6760	12000	11300	10500	4770	5930	12900	13200	14100	type II 3-dehydroquinate dehydratase
CQW49_RS05035		31000	30000	20300	22900	22300	25800	25500	23800	10400	13700	28700	25300	31500	DsbA family protein
CQW49_RS05040		16700	16200	15600	17400	15700	23600	24600	23700	13400	14400	24600	26900	29400	LPS-assembly protein LptD
CQW49_RS05045	lptG	2340	2320	1820	1610	1880	2580	2400	2310	1400	1290	3060	3610	3170	LPS export ABC transporter permease LptG
CQW49_RS05050		3350	3590	4720	4580	4000	6280	7220	6100	6490	5940	4470	4670	4210	hypothetical protein
CQW49_RS05055		3050	3270	4880	4730	4080	4310	5110	4810	3640	3550	4050	3740	2980	hypothetical protein
CQW49_RS05065		40600	39700	33100	36900	35100	32300	33700	35900	73300	70600	36200	31800	33800	leucyl aminopeptidase
CQW49_RS05070	bioB	8410	8440	5880	5450	5960	8680	9050	8600	5190	8750	12600	12600	14200	biotin synthase BioB
CQW49_RS05075		6920	7130	5910	6380	6340	9240	8670	8530	6940	9360	13100	12500	13000	hypothetical protein
CQW49_RS05080		1080	1050	1590	1600	1670	775	802	836	1770	2640	732	782	617	DMT family transporter
CQW49_RS05085		3200	2440	10200	10300	9030	2150	2450	2220	8690	23300	2010	2700	3630	hypothetical protein
CQW49_RS05090		291	225	344	262	250	338	299	328	152	100	346	323	352	ribbon-helix-helix domain-containing protein
CQW49_RS05095		1250	1430	1860	1540	1670	1490	1260	1270	836	340	1320	1390	1010	PIN domain-containing protein
CQW49_RS05100	ppc	23700	24300	24200	28300	27100	20900	21400	22200	42700	53200	25100	21700	25200	phosphoenolpyruvate carboxylase
CQW49_RS05105		13000	12600	13400	14200	14400	1890	2230	2580	3290	2380	1900	1800	1340	hypothetical protein
CQW49_RS05110		12000	11800	12700	15800	14700	693	616	697	1020	397	549	518	602	RNA polymerase sigma factor
CQW49_RS05115		4430	4210	3690	4490	4710	1610	1510	1590	2320	1760	1200	1270	1210	FecR family protein
CQW49_RS05125		803	875	2180	1720	1750	1910	2430	2550	2220	1780	1520	1540	1190	PIN domain-containing protein
CQW49_RS05130		1460	1270	2460	2240	2230	1630	1940	2080	3420	3970	1340	1250	1230	ribbon-helix-helix protein, CopG family
CQW49_RS05135		1320	1210	1080	974	1070	1540	1520	1500	703	557	1770	1790	1360	primosomal protein N'
CQW49_RS05140		360	332	471	492	527	301	329	323	381	366	282	259	194	hypothetical protein
CQW49_RS05145		49700	46100	23800	26900	27600	59400	59200	57600	402000	238000	85500	73200	79000	vitamin B12-dependent ribonucleotide reductase
CQW49_RS05150		975	991	795	703	707	1420	1460	1440	2590	1690	1990	1680	1620	hypothetical protein
CQW49_RS05155		594	669	933	964	747	744	719	698	1080	1770	782	850	1090	type II toxin-antitoxin system HicA family toxin
CQW49_RS05160		13500	13500	16700	16400	15200	8110	7520	7080	25900	22700	6490	6950	4900	hypothetical protein
CQW49_RS05165		3060	2520	2330	2570	2390	1930	2050	1860	9720	7700	1850	2080	1560	site-specific integrase
CQW49_RS05170		4630	4920	3880	4050	3780	3430	3250	2840	6770	3900	3910	4570	3610	hypothetical protein
CQW49_RS05175		93.7	88.2	107	116	94.5	84.5	90.8	80.8	47.1	33.4	151	114	110	hypothetical protein
CQW49_RS05180		13.9	20.9	11.5	4.07	11.8	12.5	10.8	10.5	11	7.7	27.3	19.2	26.9	hypothetical protein
CQW49_RS05185		8.15	15.2	1.65	24.4	17.7	14.4	15.4	6.15	13	0	10.6	9.22	16.1	single-stranded DNA-binding protein
CQW49_RS05190		211	211	232	211	264	197	266	240	183	163	247	263	199	helix-turn-helix domain-containing protein
CQW49_RS05200		1490	1590	1250	1370	1270	1430	1300	1240	3320	3400	1310	1270	1440	hypothetical protein
CQW49_RS05205		766	746	649	679	682	559	567	594	1200	1030	729	607	604	hypothetical protein
CQW49_RS05210		2480	2510	2160	2490	2490	1640	1550	1720	3520	2550	1790	1590	1610	HK97 family phage prohead protease
CQW49_RS05215		4570	4170	4360	5330	5020	2800	2770	2840	8560	5570	2710	2680	2690	phage tail length tape measure family protein
CQW49_RS05220		584	678	449	508	561	358	329	316	506	461	404	395	348	hypothetical protein
CQW49_RS05225		1790	2060	2720	2370	2470	1290	1290	1300	1780	1510	1340	1310	1280	DUF6441 family protein
CQW49_RS05235		4000	3820	5970	5260	5440	3120	3650	4030	4900	4090	2780	2810	1970	type II toxin-antitoxin system HicB family antitoxin
CQW49_RS05240		404	358	451	435	422	362	393	387	186	252	481	535	612	hypothetical protein
CQW49_RS05245		380	433	438	354	403	510	515	505	236	194	704	791	551	helix-turn-helix domain-containing protein
CQW49_RS05250		437	414	356	403	309	327	414	438	151	114	807	698	917	hypothetical protein
CQW49_RS05255		630	552	421	459	437	453	555	576	396	236	744	742	725	hypothetical protein
CQW49_RS05260		957	857	1350	1020	1210	1000	882	925	472	291	1190	1330	917	winged helix-turn-helix domain-containing protein
CQW49_RS05270		1950	2000	1770	1710	1730	1630	1480	1320	411	515	2240	2350	2140	DUF1467 family protein
CQW49_RS05275	mce	10100	10000	10400	8410	10100	9100	8030	6880	2860	3480	11300	11600	9390	methylmalonyl-CoA epimerase
CQW49_RS05280		4460	4530	3840	3560	3680	5200	5120	4660	471	736	6390	6970	7210	ribonuclease J
CQW49_RS05285		4640	4590	2910	3090	3190	6230	6280	5850	289	187	9040	9040	10400	biotin--[acetyl-CoA-carboxylase] ligase
CQW49_RS05290	nuoN	45300	47500	29500	35600	34700	44900	45300	43200	2490	3990	60800	54900	63000	NADH-quinone oxidoreductase subunit NuoN
CQW49_RS05295		62900	64700	43500	56600	50100	64600	64600	61300	4220	11000	85800	76800	104000	NADH-quinone oxidoreductase subunit M
CQW49_RS05300	nuoL	88100	91000	59700	69100	68800	79600	86700	84200	7910	21100	120000	105000	124000	NADH-quinone oxidoreductase subunit L
CQW49_RS05305	nuoK	10300	11600	7340	8990	8910	11600	10900	11400	973	1820	15800	13500	15000	NADH-quinone oxidoreductase subunit NuoK
CQW49_RS05310		23700	23900	16700	19000	19800	25600	25400	23400	2860	6250	31000	28600	35300	NADH-quinone oxidoreductase subunit J
CQW49_RS05315	nuoI	23400	22700	18000	20700	19700	20600	22300	18900	3300	6270	28300	25700	32500	NADH-quinone oxidoreductase subunit NuoI
CQW49_RS05320	nuoH	39300	41200	29400	36100	36400	41200	42300	38700	10300	11500	57400	52500	62800	NADH-quinone oxidoreductase subunit NuoH
CQW49_RS05325	nuoG	74300	75900	59100	64400	66500	59300	65000	57800	24400	22400	101000	93700	102000	NADH-quinone oxidoreductase subunit NuoG
CQW49_RS05330	nuoF	63600	63200	47500	54200	53300	50600	52200	47600	21800	28800	77600	71700	84200	NADH-quinone oxidoreductase subunit NuoF
CQW49_RS05335	nuoE	39200	37000	23800	26600	27700	27300	30500	30100	12300	18200	39700	36400	44000	NADH-quinone oxidoreductase subunit NuoE
CQW49_RS05340		63900	64000	38900	42500	43000	45700	49600	50700	12600	28600	71800	67500	79500	NADH-quinone oxidoreductase subunit D
CQW49_RS05345		28800	29100	20800	20400	21200	21200	21800	21900	7890	17700	28000	27100	40100	NADH-quinone oxidoreductase subunit C
CQW49_RS05350		48800	47300	29400	30000	32500	33300	31400	31400	16800	18400	43000	39500	38400	NuoB/complex I 20 kDa subunit family protein
CQW49_RS05355		32000	34000	22800	25500	25100	27400	24000	24400	17400	23300	35800	32200	38700	NADH-quinone oxidoreductase subunit A
CQW49_RS05360		2770	2600	2640	2540	2840	2650	2660	2560	3370	2700	2870	2740	2710	ATP12 family chaperone protein
CQW49_RS05365		4120	4060	3970	4050	4250	6590	6320	5330	3120	3180	6340	6390	6310	RluA family pseudouridine synthase
CQW49_RS05370	crcB	2680	2560	3000	2970	2790	4400	4320	4510	2800	2860	4480	4380	4000	fluoride efflux transporter CrcB
CQW49_RS05375		1800	1480	2080	2230	2210	1320	1420	1380	2160	1990	987	1080	823	hypothetical protein
CQW49_RS05380		616	683	817	663	792	734	597	563	500	533	881	1090	877	GNAT family N-acetyltransferase
CQW49_RS05385	radC	2040	2090	2070	1940	1940	3260	2700	2440	1640	3000	2750	2960	3170	RadC family protein
CQW49_RS05390	map	14300	14000	18500	19000	19000	15500	14000	12200	21000	31800	13900	15100	14700	type I methionyl aminopeptidase
CQW49_RS05395		887	1010	1060	1040	1040	1080	1080	1280	991	1220	1420	1410	1480	metallophosphoesterase
CQW49_RS05400		6510	6520	4820	5050	4910	4660	4480	4350	5720	9810	4420	4620	4300	FMN-binding glutamate synthase family protein
CQW49_RS05405		2610	2560	2090	2110	1920	5880	5610	5740	4170	4250	5040	5070	5370	alginate export family protein
CQW49_RS05410		213	231	133	118	139	555	517	518	184	121	422	422	407	energy transducer TonB
CQW49_RS05415		214	260	138	114	127	456	432	416	308	232	408	344	288	ExbD/TolR family protein
CQW49_RS05420	exbB	497	416	247	315	278	873	843	744	659	517	708	620	693	TonB-system energizer ExbB
CQW49_RS05425		1050	1100	673	632	530	1730	1630	1580	1600	1420	1740	1580	1790	ShlB/FhaC/HecB family hemolysin secretion/activation protein
CQW49_RS05430		1050	1130	733	787	709	1910	1890	1690	2950	4370	1520	1700	1710	filamentous hemagglutinin N-terminal domain-containing protein
CQW49_RS05435		823	745	395	553	508	1530	1450	1530	540	574	1380	1110	1450	molybdate ABC transporter substrate-binding protein
CQW49_RS05440	modA	898	783	482	614	541	1660	1750	1880	704	955	1510	1190	1710	molybdate ABC transporter substrate-binding protein
CQW49_RS05445		563	578	496	437	477	907	821	953	377	453	861	776	981	hypothetical protein
CQW49_RS05450		75	73	82.3	93.5	85.7	59.6	52.3	64.1	31.1	73.2	58.4	56.9	40	YhjD/YihY/BrkB family envelope integrity protein
CQW49_RS05460		5100	4550	5100	4860	4840	3020	3350	2940	14200	22700	3610	3520	3400	tyrosine-type recombinase/integrase
CQW49_RS05465		3510	3240	4330	4250	4450	1620	1810	1990	5660	5580	2300	2910	2680	uncharacterized gene
CQW49_RS05470		3080	2590	4480	5040	4280	1250	1350	1600	3710	4510	1820	2050	2210	HigA family addiction module antitoxin
CQW49_RS05475		1170	1160	1540	1520	1370	1720	1770	1720	1160	810	1440	1530	1420	type II toxin-antitoxin system PemK/MazF family toxin
CQW49_RS05480		425	442	491	466	558	688	709	787	385	342	756	751	521	helix-turn-helix domain-containing protein
CQW49_RS05485		9120	8940	10500	10500	11300	5510	5750	6110	1710	1060	7100	6300	5440	hypothetical protein
CQW49_RS05490		1650	1550	2120	1670	1930	1070	1230	1360	289	153	1560	1350	1230	hypothetical protein
CQW49_RS05495		3080	3100	3220	3400	3910	2130	1960	2200	490	222	2490	2310	1490	hypothetical protein
CQW49_RS05500		3780	4070	3090	3170	3340	2730	2920	2950	355	272	4220	4000	4710	hypothetical protein
CQW49_RS05505		366	335	237	242	220	353	378	438	38.1	29.5	597	556	564	hypothetical protein
CQW49_RS05510		890	861	645	502	617	800	869	867	199	109	1330	1100	1280	hypothetical protein
CQW49_RS05515		324	360	314	281	346	273	335	286	63.1	42.4	503	434	451	hypothetical protein
CQW49_RS05520		1910	1970	1330	1580	1610	1530	1790	1950	414	285	2560	2090	2600	YfjI family protein
CQW49_RS05525		207	230	171	159	207	274	266	251	118	74.5	260	284	313	single-stranded DNA-binding protein
CQW49_RS05530		210	232	199	128	219	364	329	299	152	123	391	344	354	hypothetical protein
CQW49_RS05535		58.7	63.5	59.3	46.8	56.1	70.1	87.7	89.6	60.1	108	93.4	136	122	phage portal protein
CQW49_RS05540		445	476	377	368	422	390	436	383	235	272	628	519	636	phage major capsid protein
CQW49_RS05545		238	250	170	148	154	191	194	225	169	162	267	228	294	hypothetical protein
CQW49_RS05550		208	201	135	142	161	202	210	243	272	218	310	285	345	HNH endonuclease
CQW49_RS05555		135	120	92.2	134	82.7	131	134	133	112	146	151	146	177	phage terminase small subunit P27 family
CQW49_RS05560		2140	2400	2040	1880	1780	1880	1620	1500	559	523	2460	2380	2520	terminase large subunit
CQW49_RS05570		13100	15100	10800	12100	11000	8520	8760	9220	10100	12500	17000	16800	16000	glutathione S-transferase family protein
CQW49_RS05575		8400	10400	8410	8410	8440	7060	6270	6760	5190	13000	9960	11100	11500	polyhydroxyalkanoate depolymerase
CQW49_RS05580		487	555	668	592	647	591	555	577	336	256	835	832	658	right-handed parallel beta-helix repeat-containing protein
CQW49_RS05585		121000	116000	89800	75900	99900	15200	19300	17100	70800	41700	65800	67300	70600	hypothetical protein
CQW49_RS05590	mtnA	7530	6910	5970	5050	5840	4280	4470	4100	2530	3520	9720	9880	12000	S-methyl-5-thioribose-1-phosphate isomerase
CQW49_RS05595		13600	13600	12200	15600	13900	9750	10300	11000	39100	58300	8270	7690	8320	FAD-dependent oxidoreductase
CQW49_RS05600		4080	4920	3390	3890	2690	2270	2540	2490	1590	1780	1780	2640	2390	beta-propeller fold lactonase family protein
CQW49_RS05605		18800	22600	20600	19500	13000	8180	9500	8490	4160	12300	5840	9070	8750	SRPBCC family protein
CQW49_RS05610		12300	11700	15700	15900	15100	2080	2270	2710	5000	2930	1880	1720	1750	hypothetical protein
CQW49_RS05615		2640	2700	3880	4150	3770	260	162	255	802	226	175	191	203	RNA polymerase sigma factor
CQW49_RS05620		1580	1630	1780	1630	1760	805	806	819	1420	749	775	841	845	FecR family protein
CQW49_RS05625		4960	5310	7070	8440	7170	1970	2030	2420	1710	1360	1820	1720	1820	TonB-dependent siderophore receptor
CQW49_RS05630		752	756	1030	996	997	490	449	474	518	404	431	430	446	PepSY-associated TM helix domain-containing protein
CQW49_RS05635		284000	298000	320000	368000	376000	30000	34000	37900	47800	68000	20300	20200	23600	hypothetical protein
CQW49_RS05640		4010	3970	6880	6690	5950	1510	1200	1350	2610	6080	1040	1090	1070	aldo/keto reductase
CQW49_RS05645		839	754	759	685	728	417	422	393	451	371	331	326	293	fumarylacetoacetate hydrolase family protein
CQW49_RS05650	hmgA	314	356	670	642	582	290	209	228	1310	3380	182	171	215	homogentisate 1,2-dioxygenase
CQW49_RS05655	hppD	1130	730	8890	7630	7600	528	559	594	4830	17200	345	649	867	4-hydroxyphenylpyruvate dioxygenase
CQW49_RS05660	maiA	549	484	739	691	645	309	302	314	1760	4520	256	241	241	maleylacetoacetate isomerase
CQW49_RS05665		83.1	133	153	104	126	148	157	109	121	103	126	109	72.3	hypothetical protein
CQW49_RS05670		9880	9910	10300	10500	10200	6640	6520	6530	6280	5440	5860	6190	4850	hypothetical protein
CQW49_RS05675		2020	2220	1940	1860	2050	2910	2580	2390	2580	1700	2150	2240	2170	hypothetical protein
CQW49_RS05680		1980	1890	2350	2060	2330	2320	2340	2210	3290	1700	2110	2210	2010	CHASE2 domain-containing protein
CQW49_RS05685		2060	2130	1920	1690	2030	1800	1620	1770	1260	1190	1700	1730	1510	FecR family protein
CQW49_RS05690		4400	4840	4440	4310	4580	5510	5450	5480	3480	3930	4900	4930	4270	tetratricopeptide repeat protein
CQW49_RS05695	cyoA	145	125	156	177	183	134	124	162	317	402	117	136	150	ubiquinol oxidase subunit II
CQW49_RS05700		175	209	262	264	247	157	137	159	309	749	192	182	201	cbb3-type cytochrome c oxidase subunit I
CQW49_RS05705		113	110	97.1	118	94.5	95.1	81.6	99.3	194	262	118	119	121	cytochrome c oxidase subunit 3
CQW49_RS05715		330	394	570	693	496	423	491	471	1680	2510	490	521	581	phospholipase D-like domain-containing protein
CQW49_RS05720		129	149	130	126	126	175	140	140	78.2	88.6	120	105	109	hypothetical protein
CQW49_RS05725		1160	1260	1080	1270	1100	1680	1460	1390	751	891	1060	1050	1030	response regulator
CQW49_RS05730		220	273	365	323	256	368	309	313	380	122	276	313	330	CheR family methyltransferase
CQW49_RS05735		4330	4550	5200	5960	5540	5900	5370	5220	14500	13500	3060	3360	3170	response regulator
CQW49_RS05740		161	143	779	764	610	142	124	138	242	401	149	128	142	pirin family protein
CQW49_RS05745		509	504	682	547	678	582	665	580	2030	1640	310	336	323	LysR family transcriptional regulator
CQW49_RS05755		862	825	2290	2040	1630	1520	1580	1740	1270	1330	1430	1410	1460	radical SAM protein
CQW49_RS05760		211	202	285	295	261	257	182	199	212	263	203	248	231	ABC transporter substrate-binding protein
CQW49_RS05765		2360	2460	1990	2560	2090	1850	1810	1900	3920	2610	2310	2140	2310	TonB-dependent siderophore receptor
CQW49_RS05770		1190	1260	1400	1410	1360	1120	1010	1100	3210	2520	883	827	837	nitrogenase component 1
CQW49_RS05780		66	77.8	156	104	97.5	123	124	137	140	92.5	143	171	154	PIN domain-containing protein
CQW49_RS05785		1430	1590	881	722	833	1460	1030	1010	566	519	1890	2090	2280	ASCH domain-containing protein
CQW49_RS05790	cas2	108	83.5	102	110	108	80.7	66.2	63.3	57.1	39.8	83.5	86.1	55.4	CRISPR-associated endonuclease Cas2
CQW49_RS05795		646	673	989	825	837	613	603	572	451	413	569	503	512	CRISPR-associated endonuclease Cas4/Cas1
CQW49_RS05800		2460	2390	3810	4060	3910	2770	3210	3010	3060	4920	2740	2570	2550	hypothetical protein
CQW49_RS05805		734	910	1000	919	1030	830	748	771	985	932	877	1010	909	DUF3892 domain-containing protein
CQW49_RS05810	cas3g	2880	2670	3350	3120	3630	5210	5420	5070	4170	2590	3750	3850	3850	type I-U CRISPR-associated helicase/endonuclease Cas3
CQW49_RS05815	cas8g2	645	607	815	797	830	1180	1250	1220	1100	456	969	843	941	type I-G CRISPR-associated protein Cas8g2
CQW49_RS05820	cas7g	3550	3170	3240	3510	3870	5500	5130	4980	6790	2900	4220	3800	3950	type I-G CRISPR-associated RAMP protein Csb1/Cas7g
CQW49_RS05825	csb2	3350	3190	3130	3350	3460	4740	4860	5280	3810	1680	4710	4430	4810	type I-G CRISPR-associated protein Csb2
CQW49_RS05850	tnpA	16.3	9.48	9.88	10.2	8.86	13.4	16.9	19.3	22.1	19.3	33.4	31.5	17.7	IS66-like element accessory protein TnpA
CQW49_RS05855	tnpB	0.815	0.948	0	2.03	1.48	0	1.54	2.64	2	2.57	0	0.768	0	IS66 family insertion sequence element accessory protein TnpB
CQW49_RS05860	tnpC	6.52	20.9	36.2	10.2	19.2	9.6	16.9	5.27	49.1	59.1	6.83	5.38	5.38	IS66 family transposase
CQW49_RS05865		35.9	21.8	95.5	87.4	100	91.2	53.1	58.9	231	68.1	101	101	56.1	hypothetical protein
CQW49_RS05870		130	137	207	181	220	203	159	176	114	83.5	228	254	240	tyrosine-type recombinase/integrase
CQW49_RS05880		3670	4040	3190	3190	3610	4270	3480	3690	3210	3110	4110	4590	3490	hypothetical protein
CQW49_RS05885		650	575	599	533	614	930	898	977	459	537	1110	1220	1380	L-threonylcarbamoyladenylate synthase
CQW49_RS05890		14100	11800	2760	2640	2620	7330	9090	11100	13700	9950	2870	2570	2970	RNA polymerase sigma factor
CQW49_RS05895		3470	3040	1670	1570	1680	2970	2600	2730	2740	1970	1260	1240	1190	FecR family protein
CQW49_RS05900		2240	2030	1500	1560	1450	3620	3920	4910	2530	1460	1830	1950	1860	TonB-dependent siderophore receptor
CQW49_RS05905		1320	1180	1060	1170	1070	2020	2030	1800	716	460	1920	1890	2070	GNAT family N-acetyltransferase
CQW49_RS05910	tsaB	5440	4730	4750	4960	4920	5600	6170	5770	7940	5300	6270	6150	6050	tRNA (adenosine(37)-N6)-threonylcarbamoyltransferase complex dimerization subunit type 1 TsaB
CQW49_RS05915		10200	9570	9880	10600	10600	6600	7630	7450	38700	55000	8680	8360	9600	NifU family protein
CQW49_RS05920		7530	8020	5710	6020	5570	7780	7020	7090	17400	18400	9050	9010	8760	L,D-transpeptidase
CQW49_RS05925		537	488	407	478	443	785	633	536	681	618	600	565	579	hypothetical protein
CQW49_RS05930		2350	2390	2740	2650	2320	3800	4280	4420	3110	5150	3380	2850	3860	hypothetical protein
CQW49_RS05935		35000	33500	28900	37400	34600	40100	40000	35400	80500	123000	26000	21500	24200	molybdenum storage protein subunit alpha
CQW49_RS05940		36000	33000	31600	40300	37100	53800	50700	42300	85000	122000	26100	20300	22400	uridine monophosphate kinase
CQW49_RS05950		1130	1130	1070	1120	1110	1090	1190	1040	768	483	1190	1290	1370	CheR family methyltransferase
CQW49_RS05955		6240	5630	5310	4980	5010	4830	4480	4520	4830	4120	4480	4810	4730	hybrid sensor histidine kinase/response regulator
CQW49_RS05965		297	234	298	272	303	240	208	186	298	270	178	188	158	general stress protein
CQW49_RS05970		991	1070	1430	1440	1240	964	1020	1160	690	751	1260	1250	1400	ABC transporter permease
CQW49_RS05975		781	774	925	994	973	967	970	840	505	845	809	844	898	ABC transporter ATP-binding protein
CQW49_RS05980		2880	2510	3090	2820	3080	3110	3410	3070	1620	2470	2410	2540	2370	HlyD family secretion protein
CQW49_RS05985		18200	21400	19200	19800	20300	17100	17900	16400	14600	17500	35000	31800	32000	electron transfer flavoprotein-ubiquinone oxidoreductase
CQW49_RS05990		3910	3870	4760	4930	4780	1710	1550	1590	5870	8080	1500	1450	1400	hypothetical protein
CQW49_RS05995		1590	1580	2750	2630	2870	701	695	829	2480	8390	1420	1550	1530	hypothetical protein
CQW49_RS06000		1820	1630	2770	2850	2690	1340	1790	1730	3930	5260	1400	1340	1580	DedA family protein
CQW49_RS06010		27600	32300	12100	11300	11700	25400	26600	31000	7610	9140	82200	71500	74300	homospermidine synthase
CQW49_RS06015		855	1030	840	622	901	932	983	1130	766	624	2010	2170	2490	hypothetical protein
CQW49_RS06020		3380	3590	4150	4410	4920	3650	3710	3740	4810	5880	3710	4200	4240	glutathione peroxidase
CQW49_RS06025		40800	48600	40700	38300	46500	35900	34000	33800	58200	74500	40200	39500	30600	glutathione peroxidase
CQW49_RS06030		18200	20400	14500	15700	15200	16900	16700	19100	16900	19900	21900	22000	27000	sigma-54-dependent transcriptional regulator
CQW49_RS06035		37800	38700	38500	42900	41500	27400	28500	29500	65800	120000	31100	27900	34800	M3 family oligoendopeptidase
CQW49_RS06040		8450	10200	6240	5910	6030	10400	8720	8310	5040	4360	13500	14100	11900	hypothetical protein
CQW49_RS06045		1240	1190	1450	1490	1400	866	796	836	3480	4380	892	819	899	manganese catalase family protein
CQW49_RS06055		142	153	173	116	168	113	113	122	251	175	140	124	117	ferritin-like domain-containing protein
CQW49_RS06060		1020	877	1310	1470	1170	925	1250	1190	2170	1910	1040	915	853	DUF4336 domain-containing protein
CQW49_RS06065		1990	1960	2000	1900	2160	2150	2060	1980	3630	3030	2080	2120	1900	NlpC/P60 family protein
CQW49_RS06070		6940	6770	7020	7900	8250	6240	6110	6130	19600	17500	5720	5630	6440	leucyl aminopeptidase family protein
CQW49_RS06075		6270	6490	4590	5030	5220	7760	7770	7270	5010	5700	8930	9020	10000	ABC transporter ATP-binding protein
CQW49_RS06080		2930	2880	2730	2980	2710	3840	3450	3480	4200	6650	3680	3730	4750	hypothetical protein
CQW49_RS06090		2280	2100	2960	2990	2830	2470	2880	2830	5810	5490	2620	2530	2610	hypothetical protein
CQW49_RS06095		6530	5830	7120	8100	7240	5470	6460	7010	13300	20700	6230	5650	7100	cupin domain-containing protein
CQW49_RS06100		6040	6260	5560	6650	5760	5750	6190	6730	6250	5550	7750	7540	9380	ABC transporter permease
CQW49_RS06105		5430	5550	4520	5420	5300	5750	5720	6150	5750	5400	6980	6950	8810	microcin C ABC transporter permease YejB
CQW49_RS06110		13400	14500	10900	11500	11500	10400	10700	11300	17800	20500	14100	13500	16100	extracellular solute-binding protein
CQW49_RS06115		4950	4660	4210	4050	3920	4050	3790	3920	3450	4730	5510	5770	5310	NAD-dependent succinate-semialdehyde dehydrogenase
CQW49_RS06120		9180	8710	20400	18500	18600	6810	6710	7170	11900	28100	6750	8440	8790	SufE family protein
CQW49_RS06125		2320	2200	2080	2220	2280	2260	2260	2160	2090	1670	1480	1600	1290	hypothetical protein
CQW49_RS06130		13400	13800	9410	10900	9460	10100	11300	11200	11700	11400	8860	8860	9870	sensor histidine kinase
CQW49_RS06135		5820	6160	4640	4670	4230	4910	4670	4560	4000	5350	4150	3830	4580	peptidoglycan-binding domain-containing protein
CQW49_RS06140		887	877	603	734	665	972	860	836	508	557	863	984	981	DUF1491 family protein
CQW49_RS06145		1850	1990	1130	1320	1360	2060	2070	2100	2510	1570	1760	2060	1760	DUF2336 domain-containing protein
CQW49_RS06150		1900	1890	1880	1750	1770	1770	1580	1450	1860	1390	1790	1690	1520	CAP domain-containing protein
CQW49_RS06155		477	492	657	588	601	382	476	452	907	624	296	307	270	cupin-like domain-containing protein
CQW49_RS06160		129	129	188	191	179	76.8	77.7	80	109	83.5	50.1	38.4	30.8	MbtH family protein
CQW49_RS06165		10100	11300	5670	5020	5570	10100	9590	9330	4100	4830	16200	16200	17700	uncharacterized gene
CQW49_RS06170		8010	6900	9630	10500	10100	7360	8000	8880	12300	21100	6740	6430	6210	MipA/OmpV family protein
CQW49_RS06185		10400	9020	16000	15800	16100	9240	8840	8990	12400	12600	8090	8320	9400	5-formyltetrahydrofolate cyclo-ligase
CQW49_RS06195		45000	44700	55400	60400	60700	33600	36600	37100	42600	46900	28700	28900	29700	carboxypeptidase-like regulatory domain-containing protein
CQW49_RS06200	scpB	1290	1200	1200	1220	1010	1350	1370	1480	1140	1550	1120	1180	1370	SMC-Scp complex subunit ScpB
CQW49_RS06205		3270	3260	2850	3010	3270	4760	4800	4580	2400	1830	3890	4100	3230	segregation and condensation protein A
CQW49_RS06210	nagZ	5590	6190	4260	4580	4940	8220	7870	7350	6390	4030	7140	7500	7440	beta-N-acetylhexosaminidase
CQW49_RS06215		26700	26500	19400	21100	21400	16300	17700	20600	33400	24800	18600	18300	18200	SPOR domain-containing protein
CQW49_RS06220	argS	13900	15600	9490	9430	9370	13200	14600	15800	8420	8940	22500	20300	23100	arginine--tRNA ligase
CQW49_RS06225		1290	1360	1580	1610	1590	1050	978	1080	2100	4600	953	988	954	hypothetical protein
CQW49_RS06230		3580	3280	3210	3670	3700	2980	3160	3260	5980	11900	2560	2670	2500	PHB depolymerase family esterase
CQW49_RS06235		2120	1990	2600	2490	2420	2630	2630	2920	1950	2050	3150	3180	3580	DUF3617 domain-containing protein
CQW49_RS06240	rfbA	6340	6840	5800	5690	6050	5590	5470	5810	2410	867	6840	7230	6450	glucose-1-phosphate thymidylyltransferase RfbA
CQW49_RS06245	rfbD	7610	8170	6010	6400	6220	9340	8630	8830	2440	1320	10900	11100	12000	dTDP-4-dehydrorhamnose reductase
CQW49_RS06250	rfbC	10200	10600	11000	12000	12400	13600	11200	10700	9150	7410	12200	11900	12100	dTDP-4-dehydrorhamnose 3,5-epimerase
CQW49_RS06255	rfbB	38200	40600	59300	65900	53400	53400	52700	50200	39100	64100	39600	40500	44700	dTDP-glucose 4,6-dehydratase
CQW49_RS06260		2170	2020	2300	2270	2200	1500	1480	1420	1210	1150	1230	1260	1170	PepSY-associated TM helix domain-containing protein
CQW49_RS06265		14400	15400	14700	18000	15700	3600	4120	4240	3490	1980	2980	2620	2690	TonB-dependent siderophore receptor
CQW49_RS06270		1000	940	966	1020	1070	509	447	359	512	254	234	251	251	hypothetical protein
CQW49_RS06275		1010	856	1520	1340	1300	723	705	855	591	543	406	395	367	response regulator transcription factor
CQW49_RS06280		312	279	413	437	393	361	366	365	600	614	276	287	316	sensor histidine kinase
CQW49_RS06285		2710	2900	2100	1970	2030	3800	3680	3570	2040	2670	4430	4500	5440	acyl-CoA synthetase
CQW49_RS06290		2510	2260	1840	2260	2690	4060	3350	3490	6510	2720	3060	3210	2230	bactofilin family protein
CQW49_RS06295		1570	1620	1340	1280	1480	3990	3970	3700	3370	2030	3300	3450	2490	hypothetical protein
CQW49_RS06300	hemN	7730	6970	9020	9620	9800	6750	6470	6400	11600	19300	6200	6650	6910	oxygen-independent coproporphyrinogen III oxidase
CQW49_RS06305		34200	36100	27400	32400	27900	24500	28200	32000	107000	118000	31300	30400	35300	methyl-accepting chemotaxis protein
CQW49_RS06310		6570	6700	5820	5550	6140	6190	5870	6080	19300	8010	5410	5940	4320	AprI/Inh family metalloprotease inhibitor
CQW49_RS06315		27000	28300	20000	22100	23100	16600	15000	15900	44900	32200	16000	16100	15600	L,D-transpeptidase
CQW49_RS06320		10100	11100	7820	6810	8190	8930	6630	6730	3780	4340	9770	9870	8950	acetoin utilization protein
CQW49_RS06325	ykgO	4900	5860	6160	4790	5440	5240	4940	4220	3540	1870	5510	5540	3880	type B 50S ribosomal protein L36
CQW49_RS06330		1750	1650	1700	1750	1660	1700	1690	1670	1180	1210	1810	1820	1960	TonB-dependent receptor
CQW49_RS06335		106	86.3	135	108	152	145	102	105	109	97.6	128	140	108	IS4 family transposase
CQW49_RS06340		3330	3050	5460	6010	5640	2650	2900	2950	5460	7750	2740	2820	2630	DUF3501 family protein
CQW49_RS06345		1370	1400	8490	10000	9090	1240	1150	1050	2260	7070	2040	2210	2790	heterodisulfide reductase-related iron-sulfur binding cluster
CQW49_RS06350		1920	2560	42700	43400	40000	1120	1090	1000	7400	18000	3150	3490	3510	rubrerythrin family protein
CQW49_RS06355		5380	5410	4440	4560	4220	5040	4830	4740	4060	7690	6020	5910	6670	YcjX family protein
CQW49_RS06360		1250	1340	1310	1530	1260	1480	1330	1080	845	937	741	819	776	sulfotransferase
CQW49_RS06365		3210	2780	4310	4340	4300	4390	5240	5050	5890	8000	3300	2820	2790	SixA phosphatase family protein
CQW49_RS06370		145000	152000	134000	138000	137000	62800	60500	62500	75100	91200	72200	63600	75300	hypothetical protein
CQW49_RS06375	glyA	121000	131000	79700	85700	83000	95100	96100	107000	69100	63400	184000	169000	192000	serine hydroxymethyltransferase
CQW49_RS06380		5000	6070	5870	4380	6200	3420	3080	3920	1800	738	6270	6010	4670	hypothetical protein
CQW49_RS06385		1490	1660	1920	1950	1910	1550	1560	1810	1200	740	3120	3110	4520	hypothetical protein
CQW49_RS06390		4950	7140	8980	7380	9040	2920	2820	3000	1320	3600	7540	7690	5200	Rieske (2Fe-2S) protein
CQW49_RS06395		124	125	469	337	489	225	195	185	283	207	168	129	125	hypothetical protein
CQW49_RS06400		2460	2750	2360	2350	2380	2690	2560	2640	3140	2810	3610	3660	4100	response regulator transcription factor
CQW49_RS06405		6450	6830	5280	5100	5710	5900	5220	5020	9420	8770	6820	6680	5770	rhodanese-like domain-containing protein
CQW49_RS06410		487	351	719	736	719	486	585	720	1110	1480	422	441	413	CHRD domain-containing protein
CQW49_RS06415		5270	4600	4080	4930	4630	3370	4280	4700	9900	7540	3220	3100	2280	hypothetical protein
CQW49_RS06420		36600	37600	30500	33200	30000	27000	26000	27000	18800	30200	33800	32600	33700	DUF5765 domain-containing protein
CQW49_RS06425		3110	3010	2990	2940	2610	3100	3280	3550	1150	1800	4150	4210	4920	biotin-dependent carboxyltransferase family protein
CQW49_RS06430		650	545	639	642	549	537	557	612	415	632	578	673	698	5-oxoprolinase subunit B family protein
CQW49_RS06435		1550	1490	1530	1450	1620	1460	1250	1280	1390	1020	1160	1250	1010	LamB/YcsF family protein
CQW49_RS06440		1320	1350	1630	1440	1620	1730	1500	1250	1030	613	1050	1280	934	right-handed parallel beta-helix repeat-containing protein
CQW49_RS06445		18800	16600	16300	17000	17500	23200	24600	22700	23300	18800	14400	14800	12000	histidine kinase dimerization/phospho-acceptor domain-containing protein
CQW49_RS06450		45600	44600	25200	23300	28000	17800	20800	19600	21800	15800	40100	39500	38000	phasin
CQW49_RS06455		38300	36700	19600	18400	20400	15200	17900	16900	21600	17800	33900	32100	35400	phasin family protein
CQW49_RS06460		2730	2660	1550	1620	1570	2080	2260	2140	1410	1240	4850	4790	5400	IS110 family transposase
CQW49_RS06465		2350	2140	2900	2630	2680	1690	1730	1940	3340	3170	2670	2720	2890	shikimate dehydrogenase
CQW49_RS06470		931	795	1590	1420	1520	690	588	586	1330	2350	833	942	1050	type II toxin-antitoxin system HicB family antitoxin
CQW49_RS06475		946	1010	1270	1070	1260	742	769	829	827	1040	1220	1280	1240	type II toxin-antitoxin system HicA family toxin
CQW49_RS06480	ettA	31300	34000	22900	24500	23900	22700	24500	26800	15700	22400	42700	38200	41100	energy-dependent translational throttle protein EttA
CQW49_RS06485		3400	3070	4890	4730	5330	2330	2020	1890	6730	7510	1190	1190	785	hypothetical protein
CQW49_RS06490		8990	7770	11600	13900	13100	6730	5620	4970	17500	24000	3620	3120	3030	hypothetical protein
CQW49_RS06495		2510	2400	4130	4470	4340	2750	3000	2500	4740	13200	1270	1180	1320	hypothetical protein
CQW49_RS06500		8750	7840	15100	15100	14500	12300	14400	14300	12500	19600	6860	5770	4470	hypothetical protein
CQW49_RS06505		627	571	810	642	764	488	509	536	1160	1400	619	628	650	SCP2 sterol-binding domain-containing protein
CQW49_RS06510		422	381	459	405	425	636	594	747	852	763	723	922	795	MarR family winged helix-turn-helix transcriptional regulator
CQW49_RS06515		1450	1390	1190	1310	1250	1140	1190	1150	1500	1340	1580	1570	1690	universal stress protein
CQW49_RS06520		565	503	415	378	393	511	542	547	222	185	695	743	754	uroporphyrinogen-III synthase
CQW49_RS06525	hemC	1620	1780	1130	951	1240	2020	1620	1680	729	630	2010	2320	1850	hydroxymethylbilane synthase
CQW49_RS06530	holA	1650	1360	2170	1820	1750	1390	1370	1450	1550	3160	1520	1710	1900	DNA polymerase III subunit delta
CQW49_RS06535		2060	1640	2210	2220	2240	1660	1360	1640	3140	7280	1640	1530	1760	hypothetical protein
CQW49_RS06540		1540	1570	1370	1210	1310	2340	2270	2050	1470	1420	2170	2420	2180	tyrosine recombinase XerC
CQW49_RS06545		3540	3440	3560	3650	3570	3820	4380	4170	3570	5300	3940	4060	4760	creatininase family protein
CQW49_RS06550		11700	12700	8060	10400	8840	7720	8280	8930	5140	6980	13500	12000	14100	ABC transporter substrate-binding protein
CQW49_RS06555		1800	1600	1120	1360	1400	1210	1350	1420	584	840	1720	1570	2010	ABC transporter ATP-binding protein
CQW49_RS06560		1130	1130	1160	1070	1050	1240	1290	1310	874	740	1610	1720	1680	ABC transporter permease
CQW49_RS06565		9250	8990	6350	6800	6540	7980	7610	7430	8440	7070	9560	9140	8590	L,D-transpeptidase family protein
CQW49_RS06575		2430	2260	3410	2900	2870	2500	2740	2810	3960	3090	2320	2360	1900	TlpA family protein disulfide reductase
CQW49_RS06580		5020	4990	3850	4150	3940	6300	5520	5330	3730	2950	5490	5090	4440	cob(I)yrinic acid a,c-diamide adenosyltransferase
CQW49_RS06585		3440	3400	2900	3180	3190	2960	2570	2500	2030	3220	2960	2960	3030	twin transmembrane helix small protein
CQW49_RS06590		13200	13400	9760	10500	10900	11300	10700	10600	10500	8200	11900	10700	9450	tetratricopeptide repeat protein
CQW49_RS06595	der	10000	9750	6970	7200	7420	9420	10200	10400	3850	4470	11600	11900	13000	ribosome biogenesis GTPase Der
CQW49_RS06600		2980	3580	2020	1810	2320	2750	2650	2490	2760	3130	3680	3820	3420	hypothetical protein
CQW49_RS06610		9890	9160	11500	12300	12400	5140	6340	6510	13200	22000	4180	3840	3990	hypothetical protein
CQW49_RS06615	glmS	7750	7040	7500	8130	8410	3880	4270	5130	11800	16000	5270	5060	5430	glutamine--fructose-6-phosphate transaminase (isomerizing)
CQW49_RS06620		6100	5510	53000	54400	56100	4140	4210	4180	24500	109000	5430	5000	5090	2Fe-2S iron-sulfur cluster-binding protein
CQW49_RS06625		771	828	1150	976	985	1160	993	985	969	697	969	1050	1110	glutathionylspermidine synthase family protein
CQW49_RS06630		653	542	616	604	690	754	672	632	730	648	512	539	470	hypothetical protein
CQW49_RS06635		3000	2720	3430	3910	3680	3330	3840	4050	5650	9550	2680	2360	2630	DUF350 domain-containing protein
CQW49_RS06645		580	502	1070	1010	1080	1100	1080	908	791	1190	572	642	581	putative 2OG-Fe(II) oxygenase
CQW49_RS06650		351	337	389	409	406	318	328	323	349	390	301	313	335	putative 2OG-Fe(II) oxygenase
CQW49_RS06655		396	352	477	492	504	330	324	315	911	1310	299	330	291	phytanoyl-CoA dioxygenase family protein
CQW49_RS06660		492	459	431	419	456	569	529	540	389	256	592	589	504	asparagine synthetase B family protein
CQW49_RS06665		1390	1440	1340	1340	1120	2100	1900	1660	752	577	2330	2680	2370	hypothetical protein
CQW49_RS06670		8370	7520	11000	12800	11300	8670	9060	8920	10100	18600	4840	4360	3940	phage tail protein
CQW49_RS06675		1060	1040	1020	1220	1250	1380	1400	1250	1230	972	792	847	764	PqqD family protein
CQW49_RS06680		223	156	273	274	251	284	268	260	221	137	213	234	229	hypothetical protein
CQW49_RS06685		1060	882	1490	1330	1400	1300	1320	1320	1800	2030	927	930	946	putative 2OG-Fe(II) oxygenase
CQW49_RS06690		6460	4830	9160	9840	9040	5470	6870	7450	7380	15200	5030	5900	5550	Uma2 family endonuclease
CQW49_RS06695		806	772	1330	1400	1430	722	893	790	3020	5160	744	782	747	DUF983 domain-containing protein
CQW49_RS06700		1740	1540	1780	1440	1690	999	1110	1120	11500	17700	1340	1450	1160	GNAT family N-acetyltransferase
CQW49_RS06705		19900	20800	17800	18000	17200	11700	9950	10300	120000	171000	14100	17700	16200	type III PLP-dependent enzyme
CQW49_RS06710		9900	10200	4990	5000	5050	9890	9580	9620	4570	4900	16900	15500	18200	glucan biosynthesis protein
CQW49_RS06715	dinB	1310	978	1180	1180	1090	1020	1110	1100	1320	1760	1650	1620	1540	DNA polymerase IV
CQW49_RS06720		754	672	836	730	730	728	711	626	1400	2530	753	822	901	sensor domain-containing diguanylate cyclase
CQW49_RS06725		109	112	1020	888	781	112	94.6	108	311	1040	91.1	158	205	Glu/Leu/Phe/Val family dehydrogenase
CQW49_RS06730		148	141	135	154	109	268	242	196	285	312	266	254	302	radical SAM protein
CQW49_RS06735	pdhA	809	737	1890	1590	1570	475	458	489	1530	5190	314	387	462	pyruvate dehydrogenase (acetyl-transferring) E1 component subunit alpha
CQW49_RS06740		430	349	532	512	484	260	211	229	453	2170	217	204	236	alpha-ketoacid dehydrogenase subunit beta
CQW49_RS06745		648	663	560	478	578	392	339	351	1070	2860	298	389	316	dihydrolipoamide acetyltransferase family protein
CQW49_RS06750		1870	1980	1480	1330	1450	3290	3070	3000	2910	2100	3750	3960	4530	AAA family ATPase
CQW49_RS06755		7850	8370	6560	6460	6510	8130	7930	8430	12100	8770	9510	9670	8110	META domain-containing protein
CQW49_RS06760		24200	24700	19000	19600	19400	21200	19000	18600	17500	22000	19300	22100	19100	2-hydroxyacid dehydrogenase
CQW49_RS06765		3500	4050	2540	2500	2690	3460	3290	3450	2700	2050	4640	5030	4090	SH3 domain-containing protein
CQW49_RS06770	irrA	4060	4220	5350	4680	4440	3940	4560	4360	6080	8530	4490	4850	4610	iron response transcriptional regulator IrrA
CQW49_RS06775	pstS	10400	11500	8140	8070	8460	16300	16000	15700	13000	9440	19000	16600	16400	phosphate ABC transporter substrate-binding protein PstS
CQW49_RS06780		5060	5420	4760	5000	4880	5770	6060	5490	4290	3630	5880	6370	6160	HlyC/CorC family transporter
CQW49_RS06785	aroB	9800	9270	8730	9660	9700	10300	10500	9070	10900	13000	8160	8760	8760	3-dehydroquinate synthase
CQW49_RS06790		796	908	774	921	833	695	721	739	535	560	880	930	839	NUDIX hydrolase
CQW49_RS06795		1480	1430	1570	1450	1630	1500	1340	1400	1200	1150	1630	1760	1460	PhzF family phenazine biosynthesis protein
CQW49_RS06800		1410	1570	1460	1300	1340	1830	1820	2060	966	945	2720	2870	2820	nuclear transport factor 2 family protein
CQW49_RS06805		3570	4170	2570	2110	2410	3670	3880	4940	1280	1490	6820	7040	6940	nuclear transport factor 2 family protein
CQW49_RS06810	ilvC	47500	55100	25700	28000	28700	39800	37800	40400	16700	22400	66300	63200	62600	ketol-acid reductoisomerase
CQW49_RS06815		746	777	752	775	832	1440	1330	1120	559	399	1220	1350	914	type II toxin-antitoxin system PemK/MazF family toxin
CQW49_RS06820		1060	1180	1480	1270	1200	1750	1780	1580	810	1050	1400	1550	1340	AbrB/MazE/SpoVT family DNA-binding domain-containing protein
CQW49_RS06825	ilvN	5540	5500	6240	6210	6120	8490	7500	6240	3400	6940	6560	6120	6440	acetolactate synthase small subunit
CQW49_RS06830		20500	18400	31600	40400	35900	28200	30300	29200	26500	35800	20500	19800	18800	acetolactate synthase 3 large subunit
CQW49_RS06835		166	138	145	181	171	245	242	252	105	100	364	393	268	uncharacterized gene
CQW49_RS06840		8160	9090	5150	5390	5310	7740	7170	7520	2840	2960	11900	12500	12300	peptide chain release factor 3
CQW49_RS06845		785	720	1150	1030	1070	669	638	750	860	501	658	688	657	asparagine synthase C-terminal domain-containing protein
CQW49_RS06850		2810	2940	3680	4250	3410	1990	2130	2380	3770	2490	2430	2390	2590	cytochrome-c peroxidase
CQW49_RS06855	rpmI	28800	28600	19400	21100	19100	28200	29300	27100	12700	11100	39800	33000	32900	50S ribosomal protein L35
CQW49_RS06860	rplT	30900	31000	17600	18800	19100	29600	31100	28900	13800	12300	38600	33400	34600	50S ribosomal protein L20
CQW49_RS06865		2930	3000	4250	3320	3710	4270	3850	3730	2350	1320	4070	4430	2500	hypothetical protein
CQW49_RS06870	lpdA	5060	4710	4890	5340	5670	5530	5480	4940	18200	26600	3430	3230	3200	dihydrolipoyl dehydrogenase
CQW49_RS06875		395	342	616	510	482	491	453	493	486	389	465	512	341	hypothetical protein
CQW49_RS06880		247	265	466	496	368	418	420	523	303	209	457	492	387	MBOAT family O-acyltransferase
CQW49_RS06885		2430	2140	2450	2720	2600	2210	2380	2590	5740	5050	2170	2070	1990	alpha/beta fold hydrolase
CQW49_RS06890		682	704	738	821	741	650	672	655	959	1710	657	688	589	PRC-barrel domain-containing protein
CQW49_RS06895		1370	1310	1210	1240	1310	1840	1740	1830	1820	1820	1870	2040	2130	anion transporter
CQW49_RS06900		1440	1450	1360	1250	1540	1860	1700	1620	2640	1710	1640	1730	1260	MFS transporter
CQW49_RS06910		12200	12600	15500	15600	15400	16500	16800	16900	25300	23500	15500	15900	16200	UDP-glucuronic acid decarboxylase family protein
CQW49_RS06915		1130	1070	1330	1290	1280	855	1020	1100	838	1560	889	1010	860	class I SAM-dependent methyltransferase
CQW49_RS06920	mnmA	3510	3140	3790	3450	3580	2650	2590	2520	1810	4510	2800	3030	3150	tRNA 2-thiouridine(34) synthase MnmA
CQW49_RS06925		3680	3350	2940	2970	2930	2410	2370	2440	3210	3660	2720	2730	2450	GNAT family N-acetyltransferase
CQW49_RS06930		152	169	184	238	208	107	106	117	213	313	149	174	138	hypothetical protein
CQW49_RS06935		13100	13000	9400	8820	9050	14800	13900	11000	3900	5400	14000	13300	12500	ribose-phosphate pyrophosphokinase
CQW49_RS06940		1030	1240	851	791	913	1040	1310	1210	2370	2470	1860	1950	2120	YraN family protein
CQW49_RS06945	rsmI	2120	2870	1410	1210	1530	1180	1400	1740	9710	12300	4370	4900	4180	16S rRNA (cytidine(1402)-2'-O)-methyltransferase
CQW49_RS06950		11700	11000	10200	10500	10800	10400	11000	10800	9970	11600	10500	10700	11200	penicillin-binding protein activator
CQW49_RS06955		2590	2390	2980	3170	3100	2670	2830	2470	10000	3260	2410	2600	2260	helix-turn-helix domain-containing protein
CQW49_RS06960		760	744	825	844	870	726	695	634	4270	2340	653	722	732	type II toxin-antitoxin system RelE/ParE family toxin
CQW49_RS06965		8800	10200	9380	9240	9390	5730	6140	5470	9570	8440	8370	8390	6340	hypothetical protein
CQW49_RS06970		4680	4750	4680	4930	5040	4400	4380	4130	5930	6620	4390	4880	5490	ATP-dependent DNA helicase
CQW49_RS06975		10900	10400	8750	8350	8750	14700	14900	14400	10500	7580	17100	17300	15000	hypothetical protein
CQW49_RS06980		12000	11400	11400	12000	12800	17500	17200	15200	9980	8220	18100	18200	21500	adenylosuccinate synthase
CQW49_RS06985		72100	71200	52800	59500	55600	57300	60400	63300	35600	16700	69600	64200	73200	glycosyltransferase family 4 protein
CQW49_RS06990		39900	43100	31400	33900	33200	39000	39400	37000	27800	39600	40400	38600	42100	class I SAM-dependent methyltransferase
CQW49_RS06995		15200	15300	11400	12900	12500	11700	11700	11800	8380	12000	12200	11300	11000	hypothetical protein
CQW49_RS07000		3560	3570	2980	2850	2980	5630	5350	5120	1340	2260	6320	6360	6990	hypothetical protein
CQW49_RS07005		4420	4370	3300	3540	3310	6160	6770	6230	4190	6410	7640	7440	9070	glycosyltransferase family 32 protein
CQW49_RS07010		9700	10700	7290	6880	7330	11800	12200	10700	4460	5380	14100	13500	12800	FkbM family methyltransferase
CQW49_RS07015		31700	32500	28400	30500	31200	39000	40700	36100	49500	50500	36300	38900	37900	GSCFA domain-containing protein
CQW49_RS07020		5940	6670	6770	6650	6050	12200	11700	10700	4540	4780	12900	13100	13100	hypothetical protein
CQW49_RS07025		19000	17100	25300	27200	26400	16800	18900	17800	35400	40700	11900	11600	12100	BNR-4 repeat-containing protein
CQW49_RS07030		388	381	794	632	700	368	355	301	447	406	393	349	371	methyltransferase domain-containing protein
CQW49_RS07035		260	244	456	553	487	221	188	188	312	272	168	221	210	class I SAM-dependent methyltransferase
CQW49_RS07040		435	377	606	579	597	387	325	366	501	370	324	361	334	GNAT family N-acetyltransferase
CQW49_RS07045		2490	3150	3770	3200	3690	1080	997	1330	376	641	2870	2940	2210	hypothetical protein
CQW49_RS07050		165	261	273	213	346	146	183	174	110	50.1	335	343	243	hypothetical protein
CQW49_RS07055		321	285	382	252	310	122	117	135	192	148	187	195	201	hypothetical protein
CQW49_RS07065		1230	1040	1070	1250	1150	624	619	651	1860	3500	629	576	799	class I SAM-dependent methyltransferase
CQW49_RS07070		1050	1040	1360	1410	1280	1160	1250	1420	1560	1040	1340	1200	1240	APC family permease
CQW49_RS07075		1710	1550	2110	2210	2070	1430	1710	1970	3630	4430	1570	1440	1400	YdcH family protein
CQW49_RS07080		2640	2850	4380	4330	3920	3870	3750	3010	4920	7710	3720	3520	4170	protein adenylyltransferase SelO
CQW49_RS07085		53800	54500	97800	86400	76900	15900	19600	18800	190000	194000	14400	14100	10200	YdcH family protein
CQW49_RS07095		613	635	1220	1070	1140	980	723	867	585	456	1030	1100	963	hypothetical protein
CQW49_RS07100		1840	1850	2710	2780	2700	2100	2060	2060	2930	2480	1360	1360	1310	TerB N-terminal domain-containing protein
CQW49_RS07105		6160	5980	6470	7450	7020	6270	6620	6200	15100	10900	3570	3790	3640	DEAD/DEAH box helicase family protein
CQW49_RS07110		4690	4540	6500	6970	6790	5090	5680	5090	10500	9670	3930	3780	3510	hypothetical protein
CQW49_RS07125		5700	6220	4710	4670	4570	5450	4810	4810	2670	3000	5030	5130	4780	type I restriction-modification system subunit M
CQW49_RS07130		752	773	596	687	560	502	383	481	464	458	370	396	476	hypothetical protein
CQW49_RS07140		17400	19200	19100	20900	18200	5290	4300	4510	3040	1750	3410	3190	3100	RNA polymerase sigma factor
CQW49_RS07145	mbnH	48300	52500	63300	79800	66500	12500	11900	13700	15800	13500	9230	8510	9910	methanobactin export MATE transporter MbnM
CQW49_RS07150	mbnP	74200	73200	97200	123000	109000	15000	13900	16900	45300	27900	10300	9180	9400	MbnP family copper-binding protein
CQW49_RS07155	mbnN	38200	39500	50400	67500	51600	4540	4440	5840	1380	986	2920	2650	3140	pyridoxal phosphate-dependent aminotransferase
CQW49_RS07160	mbnM	35200	40100	42500	55100	49800	5720	4800	6650	1780	743	3260	3240	3480	MATE family efflux transporter
CQW49_RS07165	mbnC	85100	98700	122000	153000	139000	9180	8020	11200	5600	1560	5070	4640	4780	methanobactin biosynthesis protein MbnC
CQW49_RS07170	mbnB	266000	304000	424000	578000	467000	23500	21100	29300	11000	3090	12300	11400	12500	methanobactin biosynthesis protein MbnB
CQW49_RS07180	mbnT1	642000	733000	819000	1070000	875000	163000	166000	220000	183000	79100	183000	151000	173000	TonB-dependent siderophore receptor
CQW49_RS07185		3160	3430	3530	3470	3560	2060	1970	1810	1280	1100	1980	2100	2110	FecR family protein
CQW49_RS07190		6640	6870	10900	11800	11400	1380	1110	1120	1270	874	1070	1140	1250	RNA polymerase sigma factor
CQW49_RS07210		89.7	91.1	110	102	97.5	89.3	72.3	62.4	144	69.3	91.8	86.1	63.1	ISAs1 family transposase
CQW49_RS07215		44.8	77.8	135	120	127	174	171	187	109	87.3	136	132	100	uncharacterized gene
CQW49_RS07220		5890	6080	6720	7840	6910	591	545	577	1230	1150	572	451	598	TonB-dependent siderophore receptor
CQW49_RS07225		2130	1790	2500	2260	2850	172	132	114	287	216	94.9	84.5	109	DJ-1/PfpI family protein
CQW49_RS07230		4710	4250	7030	7120	6310	834	872	865	698	864	896	1070	1020	GlxA family transcriptional regulator
CQW49_RS07235		25200	25500	21500	27100	23900	2070	1930	2190	2770	2660	2180	2120	2520	extracellular solute-binding protein
CQW49_RS07250		1590	1410	2210	2240	2480	1350	1360	1370	2330	2250	864	760	728	hypothetical protein
CQW49_RS07255		143	128	170	207	198	116	106	113	236	164	81.2	87.6	80	helix-turn-helix domain-containing protein
CQW49_RS07260		707	636	1300	1110	984	488	546	535	1140	858	503	546	464	hypothetical protein
CQW49_RS07265		281	233	232	248	179	182	247	273	126	193	268	266	288	helix-turn-helix domain-containing protein
CQW49_RS07270		404	349	313	374	315	693	790	691	343	356	906	710	769	hypothetical protein
CQW49_RS07275		149	153	112	134	123	270	325	276	75.2	107	351	329	298	twin-arginine translocation signal domain-containing protein
CQW49_RS07280		670	800	571	565	597	580	685	720	966	466	920	807	788	hypothetical protein
CQW49_RS07285		5170	4880	4200	5390	4700	3150	3320	3480	5370	2760	3780	3300	3850	phage major capsid protein
CQW49_RS07290		449	432	448	551	445	341	375	358	264	186	407	393	477	HK97 family phage prohead protease
CQW49_RS07295		1120	1070	1210	1440	1250	975	928	997	573	362	1190	1230	1200	phage portal protein
CQW49_RS07300		46.5	72.1	79	83.3	75.3	62.4	62.3	75.6	70.2	11.6	113	72.2	47.7	hypothetical protein
CQW49_RS07305		2050	2000	2970	3080	3040	1590	1390	1500	2890	2060	2000	1920	1790	hypothetical protein
CQW49_RS07320		1560	1450	1490	1310	1540	789	839	905	848	478	881	720	523	hypothetical protein
CQW49_RS07325		3830	3780	3860	4460	4000	2140	2250	2460	1960	1590	2480	2090	2520	hypothetical protein
CQW49_RS07330		734	685	701	675	715	419	494	488	728	541	477	362	431	hypothetical protein
CQW49_RS07335		398	414	558	614	482	467	453	445	508	164	413	358	301	DUF7681 family protein
CQW49_RS07340		82.3	83.5	93.8	87.4	69.4	124	111	143	53.1	33.4	134	114	143	lysozyme
CQW49_RS07345		165	123	95.5	99.6	63.5	130	97.7	118	91.2	126	127	125	158	hypothetical protein
CQW49_RS07350		209	234	258	240	239	263	203	230	228	157	276	243	271	sialate O-acetylesterase
CQW49_RS07355		721	667	784	716	648	636	656	617	1040	940	643	602	642	hypothetical protein
CQW49_RS07360		54.6	62.6	52.7	61	50.2	62.4	47.7	45.7	68.2	59.1	69.8	65.3	54.6	hypothetical protein
CQW49_RS07365	gpJ	254	256	300	258	284	276	244	262	291	274	295	349	336	TipJ family phage tail tip protein
CQW49_RS07370		41.6	30.4	28	24.4	19.2	50.9	46.9	29	38.1	28.2	39.5	34.6	41.5	NlpC/P60 family protein
CQW49_RS07375		124	101	184	152	145	140	130	132	240	435	124	132	139	hypothetical protein
CQW49_RS07380		143	126	163	124	151	124	84.6	108	123	153	128	134	169	hypothetical protein
CQW49_RS07385		837	774	548	598	662	555	521	567	786	990	596	583	621	phage tail length tape measure family protein
CQW49_RS07390		240	243	209	203	220	202	167	177	258	266	184	171	200	hypothetical protein
CQW49_RS07395		104	112	87.3	134	109	114	108	121	159	87.3	121	92.2	81.5	gene transfer agent family protein
CQW49_RS07400		360	301	239	274	313	234	254	211	400	489	243	274	245	phage tail tube protein
CQW49_RS07405		78.3	79.7	112	128	91.6	69.2	80.8	80.8	127	122	93.4	70.7	89.2	DUF3168 domain-containing protein
CQW49_RS07410		108	105	92.2	99.6	69.4	76.8	108	96.7	66.2	48.8	112	101	96.9	head-tail adaptor protein
CQW49_RS07415		360	353	351	354	289	268	267	280	363	361	392	335	348	hypothetical protein
CQW49_RS07420		22	38.9	24.7	34.6	19.2	26.9	31.5	25.5	39.1	21.8	35.7	22.3	21.5	hypothetical protein
CQW49_RS07425		18.7	27.5	14.8	6.1	22.2	6.72	20.8	13.2	18	11.6	24.3	29.2	11.5	hypothetical protein
CQW49_RS07430		212	184	143	177	149	156	151	140	176	158	153	151	167	head-tail connector protein
CQW49_RS07435		83.1	79.7	28	54.9	44.3	52.8	76.9	52.7	90.2	46.2	41	54.6	33.1	hypothetical protein
CQW49_RS07440		449	433	321	386	331	482	494	575	467	372	445	354	381	phage major capsid protein
CQW49_RS07445		63.6	60.7	64.2	32.5	45.8	76.8	60	72	75.2	79.6	41	49.2	32.3	head maturation protease, ClpP-related
CQW49_RS07450		54.6	45.5	44.5	48.8	36.9	78.8	66.2	65	76.2	64.2	57.7	81.4	60.8	phage portal protein
CQW49_RS07455		112	87.3	114	126	123	206	199	210	191	234	153	138	151	terminase large subunit
CQW49_RS07460		116	88.2	132	108	124	73	94.6	103	98.2	114	58.4	66.8	59.2	P27 family phage terminase small subunit
CQW49_RS07465		100	83.5	125	110	96	115	124	112	62.1	80.9	133	127	111	hypothetical protein
CQW49_RS07470	nusG	245	310	545	522	439	546	733	796	397	732	526	454	472	transcription termination/antitermination protein NusG
CQW49_RS07475		91.3	110	181	195	145	135	164	142	182	230	119	112	132	DNA adenine methylase
CQW49_RS07480		14.7	19	24.7	16.3	25.1	24	22.3	23.7	31.1	42.4	34.2	18.4	26.1	hypothetical protein
CQW49_RS07485		113	106	82.3	71.2	76.8	90.3	94.6	105	134	80.9	116	134	173	MT-A70 family methyltransferase
CQW49_RS07490		95.4	88.2	36.2	75.2	59.1	61.5	54.6	48.3	105	68.1	66.8	61.5	59.2	hypothetical protein
CQW49_RS07495		66.8	70.2	42.8	30.5	54.6	45.1	53.1	64.1	75.2	38.5	47.1	48.4	56.1	hypothetical protein
CQW49_RS07500		19.6	18	18.1	8.13	17.7	26.9	21.5	25.5	49.1	30.8	19	16.1	17.7	hypothetical protein
CQW49_RS07505		66	73	31.3	54.9	59.1	79.7	64.6	75.6	135	80.9	56.9	53.8	49.2	hypothetical protein
CQW49_RS07510		13.9	12.3	9.88	6.1	2.95	4.8	10.8	7.03	24.1	8.99	6.07	3.07	6.15	DUF2312 domain-containing protein
CQW49_RS07515		21.2	10.4	24.7	8.13	7.39	13.4	12.3	13.2	32.1	8.99	14.4	13.1	4.61	hypothetical protein
CQW49_RS07520		23.6	31.3	9.88	12.2	20.7	18.2	18.5	22	36.1	18	12.1	27.7	16.9	hypothetical protein
CQW49_RS07525		50.5	48.4	28	44.7	38.4	53.8	52.3	64.1	97.2	77	47.8	50.7	31.5	hypothetical protein
CQW49_RS07530		20.4	9.48	11.5	8.13	10.3	28.8	33.9	24.6	22.1	19.3	18.2	30	20	helix-turn-helix domain-containing protein
CQW49_RS07535		2860	2570	3770	3790	3540	4270	5050	5230	7380	8070	3380	3450	3130	S24 family peptidase
CQW49_RS07545		3110	2300	4000	3710	4030	3230	4190	4350	4790	4840	2130	1890	1570	DUF6232 family protein
CQW49_RS07550		71.7	45.5	41.2	52.9	39.9	55.7	60.8	59.7	207	112	50.1	35.3	39.2	hypothetical protein
CQW49_RS07555		67.7	49.3	44.5	79.3	48.7	54.7	32.3	30.8	114	186	32.6	32.3	48.4	hypothetical protein
CQW49_RS07560		565	621	453	689	552	499	500	569	1180	1220	420	444	541	ParB/RepB/Spo0J family partition protein
CQW49_RS07565		112	150	142	140	124	109	115	128	210	186	118	104	143	hypothetical protein
CQW49_RS07570		200	145	166	136	126	158	143	171	264	172	146	139	138	hypothetical protein
CQW49_RS07575		178	150	161	238	130	157	137	138	239	331	168	128	182	hypothetical protein
CQW49_RS07580		232	223	295	272	220	208	188	194	339	302	202	178	185	hypothetical protein
CQW49_RS07590		663	656	766	915	786	427	450	452	993	1170	382	361	356	helix-turn-helix domain-containing protein
CQW49_RS07595		4330	4240	4450	4980	4590	2600	2540	2810	3500	4920	2870	2650	2400	tyrosine-type recombinase/integrase
CQW49_RS07600		1780	1850	2070	1860	2140	3080	3240	3240	2580	1490	2810	2780	2060	DNA cytosine methyltransferase
CQW49_RS07605		324	290	291	319	233	474	385	490	444	284	433	430	525	very short patch repair endonuclease
CQW49_RS07610	hisB	5170	5560	4180	4360	4800	5900	5480	5420	3160	5530	5930	6420	6320	imidazoleglycerol-phosphate dehydratase HisB
CQW49_RS07615		2790	2600	1700	1810	2290	2240	2170	2080	2580	1720	2530	2670	1830	DUF2628 domain-containing protein
CQW49_RS07620	hisH	1960	1930	1720	1490	1580	2060	2140	1920	1190	1110	2330	2410	2720	imidazole glycerol phosphate synthase subunit HisH
CQW49_RS07625	hisA	7080	7090	4690	4820	5560	7430	6920	6530	2940	2630	7860	7730	7470	1-(5-phosphoribosyl)-5-[(5-phosphoribosylamino)methylideneamino]imidazole-4-carboxamide isomerase
CQW49_RS07635		5550	6180	4970	4980	5190	9920	9330	8430	4070	3140	10500	11300	10700	restriction endonuclease
CQW49_RS07640	hisF	2690	2850	2040	2060	2240	4610	3990	3790	1340	930	4360	4630	3660	imidazole glycerol phosphate synthase subunit HisF
CQW49_RS07645		1110	1010	996	899	979	1120	1050	1070	944	908	1370	1340	1220	phosphoribosyl-ATP diphosphatase
CQW49_RS07650	coaA	3450	4100	3170	3080	3410	5100	5350	5300	2640	2460	6290	6950	7390	type I pantothenate kinase
CQW49_RS07655		931	823	663	610	687	931	826	967	775	595	1130	1150	1260	carboxymuconolactone decarboxylase family protein
CQW49_RS07660		2520	2610	1950	1770	1960	4160	4130	4050	1330	1100	4950	5210	4390	putative sugar O-methyltransferase
CQW49_RS07665		7060	7120	5060	5130	5070	12100	12000	11300	4000	5770	14300	14700	16900	glycosyltransferase family 2 protein
CQW49_RS07670		5030	5270	4850	4330	4740	7060	6570	6030	3190	2190	5810	6850	4440	ABC transporter ATP-binding protein
CQW49_RS07675		5350	5360	4050	4040	3960	6630	6120	5160	3430	5060	5610	6030	5070	LPS biosynthesis protein
CQW49_RS07690		104	93.9	137	108	97.5	74	77.7	72.9	85.2	91.2	85	83.7	117	hypothetical protein
CQW49_RS07695		554	613	542	671	597	659	555	556	702	751	633	679	725	phage Gp37/Gp68 family protein
CQW49_RS07700		142	118	148	207	151	98.9	119	134	181	211	142	106	164	ProQ/FINO family protein
CQW49_RS07705	ssb	155	160	150	203	139	121	122	144	151	84.7	132	92.2	144	single-stranded DNA-binding protein
CQW49_RS07710	dnaN	546	525	505	724	524	386	385	402	496	465	373	304	466	DNA polymerase III subunit beta
CQW49_RS07715		1900	2030	2440	3300	2490	1220	1330	1490	1930	1850	1230	1060	1480	DUF2303 family protein
CQW49_RS07720		390	407	499	561	536	232	221	279	445	446	235	201	231	hypothetical protein
CQW49_RS07725		77.4	98.6	110	148	140	43.2	46.9	59.7	171	148	41	42.3	44.6	hypothetical protein
CQW49_RS07730		92.1	109	155	173	149	71.1	56.9	65.9	174	145	74.4	56.9	61.5	hypothetical protein
CQW49_RS07735		1650	1920	1810	1500	1550	1980	2030	1950	1350	1470	2050	2300	1720	helix-turn-helix domain-containing protein
CQW49_RS07740		75	83.5	82.3	83.3	73.9	80.7	80.8	77.3	69.2	57.8	85	75.3	67.7	helix-turn-helix domain-containing protein
CQW49_RS07745		229	201	268	335	273	243	218	186	604	573	181	158	225	hypothetical protein
CQW49_RS07750		333	291	362	437	375	246	235	280	1130	1710	196	206	268	hypothetical protein
CQW49_RS07760		155	200	90.5	87.4	105	82.6	87.7	101	130	75.8	68.3	83	66.1	hypothetical protein
CQW49_RS07765		325	297	244	262	239	193	185	192	273	226	175	186	177	GcrA family cell cycle regulator
CQW49_RS07770		202	167	140	116	91.6	115	103	119	166	87.3	146	118	128	DUF7146 domain-containing protein
CQW49_RS07775		74.2	79.7	34.6	44.7	47.3	76.8	75.4	61.5	69.2	74.5	49.3	48.4	66.9	hypothetical protein
CQW49_RS07780		245	194	158	203	182	197	207	185	231	358	197	224	254	hypothetical protein
CQW49_RS07785		210	213	142	102	176	174	170	186	176	131	174	212	206	DNA primase family protein
CQW49_RS07800		472	423	298	258	340	250	247	255	313	211	258	254	181	hypothetical protein
CQW49_RS07805		108	115	151	157	154	133	136	124	102	62.9	140	128	142	hypothetical protein
CQW49_RS07810		105	130	150	124	99	89.3	77.7	100	71.2	56.5	99.4	118	85.4	hypothetical protein
CQW49_RS07815		297	279	515	409	374	320	293	317	397	435	361	404	387	terminase gpA endonuclease subunit
CQW49_RS07825		220	229	263	256	216	220	199	197	194	238	301	319	329	phage portal protein
CQW49_RS07830		428	453	346	352	391	268	313	308	266	360	367	335	385	S49 family peptidase
CQW49_RS07835		693	604	512	695	529	401	438	462	437	370	549	460	605	head decoration protein
CQW49_RS07840		828	827	751	783	721	534	559	619	766	702	771	691	775	major capsid protein
CQW49_RS07845		62.8	59.8	47.7	77.2	60.6	61.5	53.1	51	35.1	24.4	72.9	59.2	76.1	hypothetical protein
CQW49_RS07850		53	62.6	54.3	79.3	54.6	49	36.9	45.7	53.1	64.2	70.6	64.5	86.9	hypothetical protein
CQW49_RS07855		182	159	230	175	160	120	118	112	308	582	112	163	193	phage baseplate assembly protein V
CQW49_RS07865		47.3	54.1	51	75.2	59.1	61.5	49.2	47.4	48.1	50.1	65.3	76.1	73.1	baseplate assembly protein
CQW49_RS07870		24.5	28.5	37.9	12.2	28.1	18.2	23.1	16.7	29.1	12.8	42.5	38.4	36.9	phage tail protein I
CQW49_RS07875		394	421	323	321	238	316	342	343	345	187	524	416	485	hypothetical protein
CQW49_RS07880		21.2	36	34.6	42.7	16.2	36.5	32.3	24.6	38.1	6.42	25.8	32.3	35.4	hypothetical protein
CQW49_RS07885		585	570	474	466	455	536	529	510	985	636	584	619	544	hypothetical protein
CQW49_RS07890		39.1	42.7	49.4	46.8	48.7	56.7	47.7	41.3	58.1	36	49.3	65.3	46.1	hypothetical protein
CQW49_RS07895		148	154	189	181	188	189	183	220	186	143	174	149	138	hypothetical protein
CQW49_RS07900		270	290	310	268	253	253	192	235	320	297	228	227	269	DNA adenine methylase
CQW49_RS07905		85.6	86.3	143	106	137	116	96.2	102	134	93.7	106	83.7	95.4	TIGR02594 family protein
CQW49_RS07910		92.9	109	90.5	116	117	98.9	106	118	113	60.4	125	111	103	hypothetical protein
CQW49_RS07915		233	245	230	222	248	137	149	173	303	303	206	170	153	hypothetical protein
CQW49_RS07920		152	132	120	169	168	73	76.2	85.2	217	208	105	89.1	145	hypothetical protein
CQW49_RS07925		1450	1540	1640	1790	1580	983	1030	1020	1490	1380	1250	1030	1280	hypothetical protein
CQW49_RS07930		965	885	858	1020	774	642	594	561	988	986	685	632	768	phage major tail tube protein
CQW49_RS07935		541	484	426	529	459	297	289	303	593	623	380	288	389	hypothetical protein
CQW49_RS07940		2170	2120	1860	1910	1740	1620	1590	1610	2390	1490	1830	1610	1740	hypothetical protein
CQW49_RS07945		283	235	204	230	236	180	180	170	251	177	206	184	199	phage tail protein
CQW49_RS07950		47.3	36	28	12.2	26.6	34.6	28.5	27.2	37.1	12.8	36.4	35.3	12.3	tail protein X
CQW49_RS07955		895	791	683	701	638	696	741	689	750	751	738	724	799	phage late control D family protein
CQW49_RS07960		87.2	86.3	145	128	111	72	93.9	92.3	38.1	53.9	70.6	76.1	61.5	hypothetical protein
CQW49_RS07965		154	221	242	258	273	139	211	171	158	136	161	150	111	hypothetical protein
CQW49_RS07970		1500	1120	2610	2570	2760	1260	1500	1720	9610	5610	913	806	814	hypothetical protein
CQW49_RS07975		295	291	640	524	638	425	518	467	2470	1440	268	267	278	hypothetical protein
CQW49_RS07980		401	379	710	630	783	800	784	725	4040	5410	456	462	547	S1/P1 nuclease
CQW49_RS07985	cas2	2210	2200	3730	3900	3620	2750	3350	3340	2500	2780	2280	1810	1630	CRISPR-associated endonuclease Cas2
CQW49_RS07990	cas1	870	820	943	1160	849	843	796	872	338	280	463	438	412	type II CRISPR-associated endonuclease Cas1
CQW49_RS07995	cas9	8290	8090	8760	9110	8190	11700	11200	10800	13400	12900	5090	4700	4300	type II CRISPR RNA-guided endonuclease Cas9
CQW49_RS08000		925	914	1080	1140	1160	928	1000	1010	4100	4930	845	778	674	IS1595 family transposase
CQW49_RS08005		286	294	417	413	371	328	369	364	413	353	358	380	284	DUF6551 family protein
CQW49_RS08015		18.7	21.8	28	22.4	14.8	33.6	32.3	33.4	42.1	15.4	29.6	27.7	14.6	IS1380 family transposase
CQW49_RS08020		13700	13400	8720	9410	9490	16300	16000	15200	16500	14900	13700	14900	13900	DEAD/DEAH box helicase
CQW49_RS08025		3980	3940	5080	5160	4910	2220	2310	2220	16500	16100	2580	2710	2350	type II toxin-antitoxin system RelE/ParE family toxin
CQW49_RS08030		8040	8130	9280	10200	9840	5120	5310	5190	22100	15800	5490	5630	4360	helix-turn-helix domain-containing protein
CQW49_RS08035	istB	686	675	802	785	783	733	648	536	1720	876	704	778	641	IS21-like element helper ATPase IstB
CQW49_RS08040		20.4	21.8	31.3	56.9	41.4	46.1	43.1	36.9	156	61.6	60	47.6	60.8	uncharacterized gene
CQW49_RS08045		24.5	26.6	64.2	93.5	59.1	79.7	50	50.1	309	86	52.4	78.4	36.9	hypothetical protein
CQW49_RS08050	tnpC	2.45	6.64	9.88	2.03	11.8	9.6	11.5	9.67	36.1	27	5.31	5.38	3.08	IS66 family transposase
CQW49_RS08055	tnpB	0	0.948	0	4.07	0	0	0	1.76	5.01	0	0	0	3.85	IS66 family insertion sequence element accessory protein TnpB
CQW49_RS08060	tnpA	70.1	56.9	79	99.6	79.8	67.2	76.9	83.5	107	122	48.6	59.2	37.7	IS66-like element accessory protein TnpA
CQW49_RS08065		51.4	54.1	75.7	46.8	88.6	50.9	73.1	51	102	50.1	60.7	64.5	46.1	transposase
CQW49_RS08070	tnpB	7.34	8.54	16.5	8.13	14.8	9.6	22.3	24.6	28.1	23.1	9.11	6.15	18.5	IS66 family insertion sequence element accessory protein TnpB
CQW49_RS08075	tnpC	748	722	774	795	806	923	897	804	2820	2720	538	569	558	uncharacterized gene
CQW49_RS08080		576	643	1070	921	1080	755	709	795	1330	859	454	462	342	lecithin--cholesterol acyltransferase
CQW49_RS08085		766	747	1280	1190	1130	727	776	863	1350	2040	686	625	728	CHAT domain-containing protein
CQW49_RS08090		958	963	1280	1370	1350	675	609	687	1890	2510	597	596	624	phospholipase D-like domain-containing protein
CQW49_RS08095		1690	1690	1840	1650	1720	1800	1730	1870	944	765	1670	1660	1750	tetratricopeptide repeat protein
CQW49_RS08105		341	333	351	315	341	400	334	376	165	249	257	277	207	trypsin-like peptidase domain-containing protein
CQW49_RS08110		888	779	792	860	716	847	731	723	399	443	604	524	512	S8 family peptidase
CQW49_RS08115		386	392	468	366	381	495	404	432	251	263	321	313	296	hypothetical protein
CQW49_RS08125		220	181	176	179	188	207	205	192	209	82.2	191	215	171	hypothetical protein
CQW49_RS08130		504	588	415	437	425	450	438	386	601	362	450	413	434	DUF2190 family protein
CQW49_RS08135	gpW	49.7	42.7	18.1	30.5	45.8	60.5	40.8	47.4	89.2	25.7	34.9	57.6	29.2	gpW family head-tail joining protein
CQW49_RS08140		1170	1020	914	1170	1090	1230	1210	1310	2260	1640	1070	1090	1120	prohead protease/major capsid protein fusion protein
CQW49_RS08145		761	757	687	825	719	932	955	872	1770	1770	653	662	648	phage portal protein
CQW49_RS08150		929	838	858	1060	835	1140	1190	1120	1580	1700	899	801	898	MerR family transcriptional regulator
CQW49_RS08155		207	167	138	161	174	163	171	130	84.2	121	131	112	86.1	hypothetical protein
CQW49_RS08160		229	210	183	175	168	189	206	241	185	229	165	118	149	hypothetical protein
CQW49_RS08170		709	607	586	671	675	939	1030	1020	415	421	1090	1030	1140	hypothetical protein
CQW49_RS08175		2980	2310	2310	2830	2750	1860	1840	1940	1990	1990	1960	1790	1450	type II toxin-antitoxin system HicB family antitoxin
CQW49_RS08180		96.2	81.6	224	193	180	140	147	176	135	87.3	147	150	128	terminase gpA endonuclease subunit
CQW49_RS08185		194	193	505	480	433	335	370	397	296	324	312	291	261	hypothetical protein
CQW49_RS08195		7100	7800	14300	15300	14800	3820	3930	3580	30200	14000	3490	3250	2580	hypothetical protein
CQW49_RS08200		3640	4120	5660	6850	6420	3560	2860	2510	8040	7240	2030	2110	2050	alpha/beta fold hydrolase
CQW49_RS08210		2660	2650	3530	3020	3810	2300	2280	2080	12500	5930	1650	1440	1130	hypothetical protein
CQW49_RS08215	istB	39.9	23.7	24.7	46.8	34	32.7	33.1	22	46.1	6.42	9.11	24.6	13.1	IS21-like element helper ATPase IstB
CQW49_RS08220	istA	81.5	84.4	115	126	106	97	83.9	75.6	132	79.6	80.5	75.3	99.2	uncharacterized gene
CQW49_RS08230		143	115	115	163	126	98.9	83.1	69.4	66.2	47.5	121	79.9	93.1	uncharacterized gene
CQW49_RS08235		858	750	899	892	855	553	539	561	488	324	491	411	356	GtrA family protein
CQW49_RS08240		1040	1120	1320	1220	1130	742	670	640	530	354	634	675	395	class I SAM-dependent methyltransferase
CQW49_RS08245		862	913	1660	1470	1520	1130	1130	1220	888	779	972	980	956	NAD(P)/FAD-dependent oxidoreductase
CQW49_RS08250		362	354	598	577	505	534	521	591	475	469	496	465	449	NAD-dependent epimerase/dehydratase family protein
CQW49_RS08255		127	102	107	110	73.9	130	120	95.8	130	113	107	121	108	SDR family NAD(P)-dependent oxidoreductase
CQW49_RS08260		414	383	552	602	572	396	399	377	809	778	329	370	378	FAD-binding oxidoreductase
CQW49_RS08265		394	510	831	701	693	688	687	675	675	647	636	654	550	UbiA family prenyltransferase
CQW49_RS08270		25.3	36	98.8	73.2	79.8	72	71.5	98.4	76.2	74.5	88.8	79.1	60	IS6 family transposase
CQW49_RS08275		120	113	255	215	227	184	198	221	226	187	196	182	173	uncharacterized gene
CQW49_RS08280		1270	1360	1710	1510	1540	1510	1450	1390	2010	1790	1450	1430	1460	outer membrane beta-barrel protein
CQW49_RS08285		24.5	19	13.2	46.8	13.3	22.1	15.4	16.7	38.1	20.5	17.5	28.4	12.3	IS1380 family transposase
CQW49_RS08295		70.1	73	74.1	61	51.7	90.3	58.5	72	41.1	46.2	72.9	96	88.4	uncharacterized gene
CQW49_RS08300		50.5	62.6	59.3	44.7	28.1	78.8	72.3	60.6	31.1	27	105	112	118	ATP-binding cassette domain-containing protein
CQW49_RS08310		7050	5810	13300	11900	10900	4020	3100	3890	12300	19800	6620	6270	7340	hypothetical protein
CQW49_RS08315		5110	3960	7530	7190	7250	2280	2410	2510	6190	10800	4040	3810	4450	NRAMP family divalent metal transporter
CQW49_RS08320		2220	2100	1920	1980	1940	1550	1600	1500	1550	5650	2130	2000	2430	DMT family transporter
CQW49_RS08335		109000	92800	5200	4900	6570	68000	61500	78000	61300	14300	10700	9330	9860	lysine N(6)-hydroxylase/L-ornithine N(5)-oxygenase family protein
CQW49_RS08340		4870	3890	449	722	476	2540	2030	2420	606	390	288	290	261	GNAT family N-acetyltransferase
CQW49_RS08345		5540	4270	436	484	517	1430	1240	1740	455	387	403	420	434	amino acid adenylation domain-containing protein
CQW49_RS08350		234	236	114	116	117	208	199	172	124	114	75.9	66.1	46.9	uncharacterized gene
CQW49_RS08355		262	371	265	197	297	493	655	649	538	258	309	267	156	uncharacterized gene
CQW49_RS08360		2510	2270	3390	3810	3310	1830	1660	1530	3790	2740	1150	1140	978	sensor histidine kinase
CQW49_RS08365		1140	1140	1600	1740	1560	870	763	760	1030	1070	441	477	511	response regulator transcription factor
CQW49_RS08370		59.5	53.1	92.2	122	85.7	106	99.2	80	118	80.9	66.8	79.1	69.2	TolC family protein
CQW49_RS08375		37.5	42.7	34.6	79.3	60.6	81.6	53.1	68.5	100	44.9	59.2	61.5	60	efflux RND transporter periplasmic adaptor subunit
CQW49_RS08380		293	362	234	226	226	375	342	356	309	185	408	449	416	efflux RND transporter permease subunit
CQW49_RS08385		612	615	836	618	650	752	746	771	545	498	834	813	853	efflux RND transporter permease subunit
CQW49_RS08390		355	344	612	655	520	236	274	295	179	325	237	204	225	hypothetical protein
CQW49_RS08395		7310	6930	8500	7380	7830	4640	4190	4350	3030	3380	5140	5620	5190	IS4 family transposase
CQW49_RS08410		11400	10500	9800	8810	9950	10400	10100	9860	4850	2670	9740	11200	9200	hypothetical protein
CQW49_RS08420		3600	3060	3630	4490	3940	2350	2450	2330	6420	7150	2310	2150	2530	HigA family addiction module antitoxin
CQW49_RS08425		689	710	1010	933	957	667	639	666	810	790	798	759	741	tyrosine-type recombinase/integrase
CQW49_RS08440		69.3	51.2	74.1	67.1	66.5	57.6	63.9	73.8	70.2	44.9	56.2	52.2	64.6	hypothetical protein
CQW49_RS08450		5660	5600	3740	3800	4150	3340	3480	3390	1880	1720	4520	4250	3730	DUF3102 domain-containing protein
CQW49_RS08455		2170	1900	1970	1880	2000	1340	1360	1560	1520	2100	1780	1830	1650	hypothetical protein
CQW49_RS08460		213	158	201	197	220	171	171	158	174	199	181	170	163	hypothetical protein
CQW49_RS08465		430	409	448	421	425	341	350	397	454	553	453	366	463	helix-turn-helix domain-containing protein
CQW49_RS08470		86.4	75.9	127	132	62	124	125	105	63.1	180	157	128	144	AP2 domain-containing protein
CQW49_RS08475		461	468	420	400	479	265	317	346	303	347	311	310	308	hypothetical protein
CQW49_RS08480		709	614	561	736	610	410	477	518	561	854	563	419	631	hypothetical protein
CQW49_RS08485		240	154	211	193	170	168	121	145	165	87.3	173	161	158	hypothetical protein
CQW49_RS08490		609	726	668	500	591	564	465	531	194	193	502	454	336	hypothetical protein
CQW49_RS08495		1450	1520	1610	1650	1670	1190	1220	1130	818	1350	1520	1320	1330	hypothetical protein
CQW49_RS08500		529	561	629	697	600	394	441	431	439	453	501	478	453	hypothetical protein
CQW49_RS08505		533	497	425	510	496	606	622	626	445	496	627	546	617	hypothetical protein
CQW49_RS08510		68.5	70.2	44.5	77.2	41.4	101	105	105	29.1	44.9	128	101	167	hypothetical protein
CQW49_RS08515		487	528	614	657	548	673	768	742	342	410	839	701	930	hypothetical protein
CQW49_RS08525		1040	1080	1170	945	970	1050	1110	1220	354	309	1280	1270	1400	helix-turn-helix domain-containing protein
CQW49_RS08530		250	300	204	207	188	253	227	251	100	112	312	311	397	hypothetical protein
CQW49_RS08535		864	948	1300	986	1160	1500	1190	1180	584	778	1330	1220	1140	helix-turn-helix domain-containing protein
CQW49_RS08540		1020	1050	1180	1030	1140	899	760	802	593	972	1140	1290	1200	tyrosine-type recombinase/integrase
CQW49_RS08550		8440	9430	7560	8570	8680	11900	11400	11600	8000	5420	9520	9090	8620	hypothetical protein
CQW49_RS08555		2630	2680	1980	2150	1950	3170	3490	3520	4630	8660	3250	3410	4580	extensin family protein
CQW49_RS08560		736	817	698	933	852	711	667	749	1080	1370	643	645	817	chromate transporter
CQW49_RS08565		1210	1170	1290	1490	1460	1090	1030	1070	2770	3240	1010	962	1080	chromate transporter
CQW49_RS08570	chpT	13400	13400	10800	10600	11300	15900	16200	15500	16300	19000	14000	12100	12600	histidine phosphotransferase ChpT
CQW49_RS08575		14700	14800	13200	14800	12500	12600	14000	14700	8740	13600	12000	12800	14600	hybrid sensor histidine kinase/response regulator
CQW49_RS08580		2020	1910	2050	2300	1890	1720	1790	1760	1290	2080	1600	1640	1920	chemotaxis protein CheW
CQW49_RS08585		14500	14700	11100	10200	10600	7470	7060	7380	8810	11100	6400	6190	6100	response regulator
CQW49_RS08590		4440	4820	4330	5170	4530	4330	4380	4650	3070	3420	4170	4340	5140	CheR family methyltransferase
CQW49_RS08595	ctrA	23200	25700	18600	21700	19000	20500	19200	20800	28000	28500	19700	21600	23500	response regulator transcription factor CtrA
CQW49_RS08600		2830	2790	1980	1670	1710	4050	3240	3270	681	607	4750	4790	5280	class I SAM-dependent methyltransferase
CQW49_RS08605	rpmH	12300	12300	8870	7680	7520	8040	7970	8460	4180	6570	9790	9190	9890	50S ribosomal protein L34
CQW49_RS08610	rnpA	13100	12800	8600	7940	8570	10700	9920	10400	3970	3870	13300	13500	14200	ribonuclease P protein component
CQW49_RS08615	yidC	34500	34900	21000	21200	21000	32500	35700	37800	12000	15600	53100	50100	56500	membrane protein insertase YidC
CQW49_RS08620	yihA	2170	1970	1540	1190	1440	3340	3600	3690	529	419	5140	5150	4430	ribosome biogenesis GTP-binding protein YihA/YsxC
CQW49_RS08625	argB	7670	7750	4800	4490	4690	9010	7500	7730	2580	2770	12000	12000	12800	acetylglutamate kinase
CQW49_RS08630		1300	1450	1240	1170	1260	1940	2370	2370	459	597	2990	3120	3450	pyrimidine 5'-nucleotidase
CQW49_RS08635	eno	77600	73000	52500	58900	59100	56300	61300	57900	51000	78100	71700	63500	60800	phosphopyruvate hydratase
CQW49_RS08640		23100	22000	15600	16200	16900	20900	22200	21600	7220	12200	26700	25600	29300	valine--tRNA ligase
CQW49_RS08645		1530	1940	1960	1730	2140	1310	1100	1150	492	340	1730	1610	1200	ferredoxin family protein
CQW49_RS08650		4870	5320	7970	7340	7790	7400	6650	7170	2530	2280	10100	9090	9330	FAD-dependent oxidoreductase
CQW49_RS08655		4760	5360	8080	8310	8430	8010	7040	7700	2590	2920	10900	9080	9800	electron transfer flavoprotein subunit alpha/FixB family protein
CQW49_RS08660		3590	4280	6810	6840	7160	6750	6030	6340	1330	2010	8780	8030	9290	electron transfer flavoprotein subunit beta/FixA family protein
CQW49_RS08665	nifW	1760	1900	3330	3660	3620	2600	2340	2460	485	523	3440	3020	2900	nitrogenase stabilizing/protective protein NifW
CQW49_RS08670	cysE	757	838	1540	1360	1480	1120	957	1050	387	478	1620	1550	1520	serine O-acetyltransferase
CQW49_RS08675	nifV	615	664	1150	1060	1230	1050	956	1030	116	146	1500	1520	1490	homocitrate synthase
CQW49_RS08680	nifS	2290	2620	4810	4820	5060	2450	2480	2620	462	987	4900	4560	4450	cysteine desulfurase NifS
CQW49_RS08685	nifU	2410	3050	4250	4060	4740	1610	1790	1990	254	1230	5200	5130	4800	Fe-S cluster assembly protein NifU
CQW49_RS08690		700	956	1230	1000	1260	460	436	533	137	559	1680	1710	1150	HesB/IscA family protein
CQW49_RS08695		573	708	2350	1750	2370	916	748	739	146	200	1550	1560	1280	nitrogen fixation protein NifQ
CQW49_RS08700	fdxB	562	806	3170	3050	3880	1090	796	757	147	135	2190	2270	1290	ferredoxin III, nif-specific
CQW49_RS08705		906	1290	3710	3000	3560	1440	1350	1260	267	226	2510	2260	1440	CCE_0567 family metalloprotein
CQW49_RS08710		2660	3430	8150	7610	9670	3640	2990	2950	621	1050	5760	5430	3830	NifX-associated nitrogen fixation protein
CQW49_RS08715	nifX	1920	2420	6300	5280	6030	2470	2260	2250	655	1110	3750	3250	2870	nitrogen fixation protein NifX
CQW49_RS08720	nifN	4970	5840	13300	13200	12900	5540	5470	5690	743	2640	11000	10900	10100	nitrogenase iron-molybdenum cofactor biosynthesis protein NifN
CQW49_RS08725	nifE	3570	4380	13200	14000	11700	5230	5010	5110	1060	957	4830	3800	3510	nitrogenase iron-molybdenum cofactor biosynthesis protein NifE
CQW49_RS08730	nifK	14500	17100	53700	60800	51400	23900	22000	23400	2990	3240	28700	21700	24900	nitrogenase molybdenum-iron protein subunit beta
CQW49_RS08735	nifD	15600	19400	65300	70400	63300	28000	26000	26800	3750	2820	31800	23700	23400	nitrogenase molybdenum-iron protein alpha chain
CQW49_RS08740	nifH	17900	21500	68600	79000	70300	23100	22300	24100	4910	4940	31200	23500	23600	nitrogenase iron protein
CQW49_RS08745		6440	7940	11600	10300	12200	3340	3030	3640	1100	1640	7770	7690	5340	response regulator
CQW49_RS08750		1460	1840	2160	1750	2140	2210	1630	1940	195	232	4640	4090	3260	(2Fe-2S) ferredoxin domain-containing protein
CQW49_RS08755		6960	9820	12500	11500	13000	8440	8230	9180	838	2260	22600	22300	23000	SIR2 family NAD-dependent protein deacylase
CQW49_RS08760		3540	5130	10900	9750	10400	5540	5110	5800	1690	958	17900	16100	12900	hypothetical protein
CQW49_RS08765		2850	4480	10700	9560	10800	4790	4470	4860	1490	797	18900	17100	13900	2Fe-2S iron-sulfur cluster-binding protein
CQW49_RS08770		9240	12000	11000	9740	12000	11000	10600	13400	959	2020	26300	25800	25600	DegT/DnrJ/EryC1/StrS family aminotransferase
CQW49_RS08775		2170	2960	2470	2070	2300	2170	2080	2670	163	665	6310	5520	7010	hypothetical protein
CQW49_RS08780	nifT	1580	2350	1600	1240	1640	2190	1950	2160	204	184	4170	4170	2420	putative nitrogen fixation protein NifT
CQW49_RS08785		737	786	1070	982	1180	656	557	605	172	178	660	732	504	nitrogen fixation protein NifZ
CQW49_RS08790		1520	1610	2430	2110	2490	992	932	894	424	235	1060	1020	897	nitrogen fixation protein NifZ
CQW49_RS08795		892	1020	2020	1680	1760	1060	954	865	254	343	1050	1100	1080	4Fe4S-binding leucine-rich repeat protein
CQW49_RS08800		1310	1440	2510	2080	2430	1260	1140	1040	295	380	1260	1320	1420	hypothetical protein
CQW49_RS08805		4820	5370	7040	6230	8390	3920	3350	3620	1440	1560	4360	4070	3460	HesB/IscA family protein
CQW49_RS08810		3270	3960	6620	5440	6680	3010	2800	2880	1190	1120	4150	3590	2740	4Fe-4S dicluster domain-containing protein
CQW49_RS08815	nifB	32300	35700	45100	43800	47800	14700	16400	17200	15700	21800	24700	21300	22300	nitrogenase cofactor biosynthesis protein NifB
CQW49_RS08820		549	672	986	797	737	484	529	598	462	1040	935	1080	811	tetratricopeptide repeat protein
CQW49_RS08825	nifA	8380	9810	23700	24900	23600	7350	7720	6370	15500	34500	14900	15700	17300	nif-specific transcriptional activator NifA
CQW49_RS08835		141000	156000	85600	93400	97000	106000	99300	117000	4970	17700	162000	154000	142000	hypothetical protein
CQW49_RS08840		34400	36900	21600	23300	23300	24100	22300	23400	3840	21600	44300	45700	53000	group II truncated hemoglobin
CQW49_RS08845		516	525	1370	1280	1160	993	1300	1340	515	611	888	787	784	O-antigen ligase family protein
CQW49_RS08850		487	435	517	474	471	520	524	533	389	356	624	632	541	sugar transferase
CQW49_RS08855		2710	2770	2260	2260	2290	3560	3370	3330	1080	1290	4530	4820	4650	prephenate/arogenate dehydrogenase family protein
CQW49_RS08860	hisC	9610	9290	6400	6610	6990	6950	7640	7720	3380	4800	10100	9850	10900	histidinol-phosphate transaminase
CQW49_RS08865		5850	5580	3880	3890	4260	5560	4760	5240	3740	3830	7690	8200	8760	chorismate mutase
CQW49_RS08870		28100	28100	30100	31200	30800	12300	12400	12900	13200	18600	18500	15900	12600	hypothetical protein
CQW49_RS08875		3170	2940	3590	3570	3710	2890	2740	2760	6330	3280	3310	3020	3250	NfeD family protein
CQW49_RS08880		2210	1950	3220	3190	3300	2290	2430	2460	5860	5060	1750	1590	1480	SPFH domain-containing protein
CQW49_RS08885	cobS	748	720	433	466	467	1160	861	852	424	335	1260	1240	1040	adenosylcobinamide-GDP ribazoletransferase
CQW49_RS08890		943	834	1100	1010	960	1200	1280	1530	1280	1050	993	1280	897	type II toxin-antitoxin system Phd/YefM family antitoxin
CQW49_RS08895		780	567	833	838	805	1060	1080	953	755	760	849	1050	955	type II toxin-antitoxin system VapC family toxin
CQW49_RS08900	dusA	2540	2960	2070	2040	2260	4180	4010	3590	1590	1200	3920	4100	3510	tRNA dihydrouridine(20/20a) synthase DusA
CQW49_RS08910		3010	3050	3980	3900	3890	3620	3930	3890	4560	3400	2400	2480	1950	hypothetical protein
CQW49_RS08915		2750	2940	3770	3870	3630	4240	4260	4050	5100	3950	2920	2790	2430	hypothetical protein
CQW49_RS08920		332	235	283	321	381	377	336	322	452	435	321	275	344	conjugal transfer protein TraD
CQW49_RS08925		130	165	163	136	171	173	152	133	220	110	156	148	108	conjugal transfer protein TraD
CQW49_RS08930	traA	760	728	774	793	737	831	809	764	696	750	880	898	953	Ti-type conjugative transfer relaxase TraA
CQW49_RS08935		257	276	352	301	383	280	279	271	488	320	241	237	159	helix-turn-helix transcriptional regulator
CQW49_RS08940		2850	2620	3590	3890	3530	2380	2460	2410	3530	4280	1620	1790	1630	tyrosine-type recombinase/integrase
CQW49_RS08950		2130	2220	1900	1510	1540	1970	2020	2190	741	575	3080	3220	2910	DUF1178 family protein
CQW49_RS08955	grxC	3440	3880	2550	2650	2940	2950	2680	2750	1100	1110	4090	4320	3590	glutaredoxin 3
CQW49_RS08960		2640	2340	2070	1860	1960	2260	2300	2470	611	444	2480	2320	2250	ComF family protein
CQW49_RS08970		8010	8360	9550	10200	9910	8830	8610	8580	14300	20700	9160	8390	9800	carbon-nitrogen hydrolase family protein
CQW49_RS08975		3900	4050	3810	3310	3530	5420	4890	5530	29400	44100	2710	3380	2490	integration host factor subunit alpha
CQW49_RS08980		946	935	1010	777	787	1260	1070	1530	4760	5020	864	977	855	hypothetical protein
CQW49_RS08985		166	162	283	246	232	226	216	234	269	324	309	355	345	hypothetical protein
CQW49_RS08990		148	127	277	189	196	168	168	208	161	274	299	293	272	hypothetical protein
CQW49_RS08995		1220	1350	2570	2410	2510	1300	1300	1070	1510	2150	2210	2560	2200	(Fe-S)-binding protein
CQW49_RS09000		1230	1060	1460	1370	1330	917	1190	1160	1870	1610	886	957	848	DUF2244 domain-containing protein
CQW49_RS09005	nth	1280	1140	2180	1680	1690	1460	1610	1590	1400	1290	1560	1730	1590	endonuclease III
CQW49_RS09015		2100	2160	2890	2740	2930	2430	2470	2480	3480	3030	2710	2570	2480	glycoside hydrolase family 18 protein
CQW49_RS09020		2910	2990	2530	2710	2780	3340	3180	2880	2200	2260	3660	3750	3770	hypothetical protein
CQW49_RS09025		1460	1470	1720	1800	1540	1370	1580	1690	1650	2560	2030	2050	2850	type II toxin-antitoxin system VapB family antitoxin
CQW49_RS09030		5970	5920	5290	5090	5130	6210	5860	5820	7520	7280	7130	7290	8160	glutamate--tRNA ligase
CQW49_RS09040		1470	1450	1450	1480	1360	1160	1230	1170	1650	2000	1420	1470	1450	ceramide glucosyltransferase
CQW49_RS09045		2930	3110	3610	3080	3130	1630	1540	1630	3880	5310	2120	2040	1980	BolA family protein
CQW49_RS09050		3740	3920	5170	4290	4890	5070	5800	5400	5260	8520	4800	4570	4750	J domain-containing protein
CQW49_RS09055	cobS	35000	38600	35300	38100	38200	45200	45200	42900	25700	46400	53100	49100	59800	cobaltochelatase subunit CobS
CQW49_RS09060		3080	2830	3150	3150	2990	4130	3920	3880	2730	3180	4430	4650	4980	hypothetical protein
CQW49_RS09065		12500	12800	12200	12200	12300	11500	10700	10800	12600	14800	12600	12600	13300	M16 family metallopeptidase
CQW49_RS09070		21500	21900	24000	24000	24000	17800	17400	17800	28500	58000	18500	18000	19000	M16 family metallopeptidase
CQW49_RS09075		3860	3370	4070	4480	4150	4170	4620	4180	2430	2510	4110	3920	4280	NAD kinase
CQW49_RS09090		2770	2920	2920	3100	3030	3240	3570	3270	5430	4740	2590	2410	2000	aspartyl protease family protein
CQW49_RS09095		9060	9050	5570	5020	5550	5170	5390	5830	9540	8350	9070	8200	9220	hypothetical protein
CQW49_RS09100	lexA	9740	10400	10900	11800	11200	7730	8360	9380	27500	35900	10300	10200	13300	transcriptional repressor LexA
CQW49_RS09105		7680	7380	9670	9580	10400	6250	6980	7350	21900	25500	6450	6610	7300	AsmA family protein
CQW49_RS09110		10700	10900	11200	11500	11500	12900	13200	12900	10800	13000	12300	12100	12700	class II 3-deoxy-7-phosphoheptulonate synthase
CQW49_RS09115		782	684	749	624	786	1170	1010	1130	468	335	1370	1390	1100	alpha/beta hydrolase fold domain-containing protein
CQW49_RS09120		1660	1530	1380	1330	1430	1620	1670	1690	869	1010	2460	2390	2440	tetratricopeptide repeat protein
CQW49_RS09125		1470	1340	1510	1380	1470	1880	1610	1630	1030	1360	2260	2370	2500	thiamine phosphate synthase
CQW49_RS09130		4070	4120	3870	4110	3910	3320	3830	4040	10200	7250	3590	3660	3910	glycosyltransferase family 4 protein
CQW49_RS09135	mdoH	24700	22300	18300	20600	20900	17600	19100	20100	23500	24600	16900	17000	18800	glucans biosynthesis glucosyltransferase MdoH
CQW49_RS09140		10900	10500	6960	7670	7700	9070	9250	9770	10700	11300	9080	9470	9790	glucan biosynthesis protein
CQW49_RS09145	glmU	3630	3930	3070	3170	3170	2710	3040	3300	2160	3130	3620	3960	3830	bifunctional UDP-N-acetylglucosamine diphosphorylase/glucosamine-1-phosphate N-acetyltransferase GlmU
CQW49_RS09150		13700	15500	12200	13100	11800	12500	12200	13900	24700	27200	12200	12900	13900	site-specific DNA-methyltransferase
CQW49_RS09155		3200	2860	2790	2680	2710	2490	2290	2390	2350	1760	2690	2780	2170	ribonuclease HII
CQW49_RS09160		3010	2920	4190	3970	4340	3440	3370	3330	6090	6320	2600	2640	2320	aspartyl protease family protein
CQW49_RS09165		4610	4340	5950	6910	6470	3290	3940	4390	46000	69800	5000	4560	5380	PA0069 family radical SAM protein
CQW49_RS09170		7600	7620	10700	10800	11100	6600	6450	6170	11900	11900	6210	5960	5620	class I SAM-dependent methyltransferase
CQW49_RS09175		4550	5120	4600	4660	4630	5720	5050	4970	2180	3160	6440	6340	7730	cytochrome c biogenesis CcdA family protein
CQW49_RS09180		383	354	607	634	541	346	369	373	603	1350	352	371	395	tryptophanase
CQW49_RS09185	phhA	539	372	5860	4810	4720	404	417	514	2780	5790	288	550	573	phenylalanine 4-monooxygenase
CQW49_RS09190		139	145	542	531	374	189	147	141	393	963	175	191	259	glycosyltransferase family 4 protein
CQW49_RS09195		44.8	50.3	47.7	38.6	48.7	58.6	55.4	50.1	125	51.4	52.4	67.6	67.7	glycosyltransferase family 4 protein
CQW49_RS09200		93.7	84.4	88.9	85.4	65	117	118	112	126	114	118	150	86.9	PIG-L deacetylase family protein
CQW49_RS09205		816	777	481	524	609	625	592	614	1170	830	707	742	531	hypothetical protein
CQW49_RS09210	bcsS	300	248	196	232	229	337	326	348	381	401	419	460	464	cellulose biosynthesis protein BcsS
CQW49_RS09215		140	144	90.5	142	112	124	113	101	158	164	106	96.8	115	hypothetical protein
CQW49_RS09220		310	369	344	305	369	351	342	351	316	342	467	469	499	FAD-dependent oxidoreductase
CQW49_RS09225		584	516	657	653	527	1120	1150	1310	595	643	1420	1430	1620	glycosyltransferase family 4 protein
CQW49_RS09230		6230	6910	6100	6090	5590	5740	6400	7430	9080	13700	7070	7030	7820	lytic murein transglycosylase
CQW49_RS09235		10300	9280	9120	10100	10500	7880	7920	8290	17800	21400	8110	7740	7480	hypothetical protein
CQW49_RS09240	dxs	45000	49500	54000	55000	55500	50200	45000	45900	51000	64400	47500	47900	46700	1-deoxy-D-xylulose-5-phosphate synthase
CQW49_RS09245		13100	12900	9650	11500	8920	5680	5980	7460	7250	7370	7520	7530	8240	GNAT family N-acetyltransferase
CQW49_RS09250		1320	1370	1230	1390	1080	839	932	1020	538	573	1120	1140	1330	DUF72 domain-containing protein
CQW49_RS09255		1130	1050	999	931	1060	1510	1240	1140	1190	607	972	1160	846	hypothetical protein
CQW49_RS09260		140	121	175	150	183	332	315	245	141	189	169	193	226	helix-turn-helix domain-containing protein
CQW49_RS09265		1000	750	912	1190	997	1200	1350	1180	1090	1510	1000	982	1040	DUF2975 domain-containing protein
CQW49_RS09270		4430	4710	4140	4410	4270	5190	4830	4560	10600	7060	2950	2860	2320	DUF642 domain-containing protein
CQW49_RS09275		1370	1380	1470	1490	1580	1190	1140	1170	2340	3760	978	1030	982	SDR family oxidoreductase
CQW49_RS09280		3100	3280	2660	2420	2990	3970	4300	4440	2800	2270	3880	3760	3090	alpha/beta hydrolase
CQW49_RS09285		6450	6720	3910	3720	4380	5290	6430	7150	6430	6790	8590	9160	8790	transporter substrate-binding protein
CQW49_RS09290		8180	7570	6660	6270	7200	8400	8430	8970	3830	2870	10800	10800	11000	cupin domain-containing protein
CQW49_RS09295		63200	62800	39700	40500	42700	36100	35200	37400	54600	56400	40700	39100	34900	HU family DNA-binding protein
CQW49_RS09300	fae	18400	19600	11500	11400	12200	17100	17500	14400	8240	8580	22500	21300	19900	formaldehyde-activating enzyme
CQW49_RS09305		2200	2460	1550	1630	1580	2690	2700	2530	1060	1170	4320	4310	4530	quinone-dependent dihydroorotate dehydrogenase
CQW49_RS09310		1090	1010	828	783	935	1260	1090	976	914	822	1790	1810	1700	DUF952 domain-containing protein
CQW49_RS09315		16100	13400	23000	26000	24200	10900	13700	12900	39000	93200	7370	7030	7710	M48 family metallopeptidase
CQW49_RS09320		16200	16000	13200	13500	14400	10900	10600	9520	8680	10600	15700	13600	14100	zinc-finger domain-containing protein
CQW49_RS09325		10200	10100	6490	6640	7040	7950	8310	7920	2980	1860	11900	11100	13400	FAD-dependent monooxygenase
CQW49_RS09330	fabA	11000	12700	8020	8060	8970	13700	11400	11300	12200	9390	15600	16800	13800	3-hydroxyacyl-[acyl-carrier-protein] dehydratase FabA
CQW49_RS09335	fabB	32700	31800	28100	31400	30300	26800	29600	31400	27000	56000	34400	33200	37300	beta-ketoacyl-ACP synthase I
CQW49_RS09340	fabI	14000	14700	10300	11000	12700	17400	16500	14700	5200	4320	19700	19300	17000	enoyl-ACP reductase FabI
CQW49_RS09345		909	847	566	547	647	1430	1220	1280	285	397	1830	2010	1540	response regulator transcription factor
CQW49_RS09350		751	625	1270	1060	1130	656	647	618	643	1050	466	520	483	sensor histidine kinase
CQW49_RS09355	addB	2990	2820	3040	3230	3410	3740	3800	3530	6290	5980	3060	2930	2910	double-strand break repair protein AddB
CQW49_RS09360		2780	2770	2790	2690	2800	2080	2370	2600	2270	1940	2060	1940	1690	type II toxin-antitoxin system VapB family antitoxin
CQW49_RS09365		1390	1160	1690	1750	1490	1850	2220	2110	1070	1100	2080	1890	2280	type II toxin-antitoxin system VapC family toxin
CQW49_RS09370		8880	9650	8420	10200	8730	8130	7600	8300	6460	14900	9710	9400	12600	MFS transporter
CQW49_RS09375	addA	3260	3340	2720	2530	2690	2960	3140	3210	1430	1230	3620	3680	3440	double-strand break repair helicase AddA
CQW49_RS09380		7140	7170	5790	5590	5860	4560	4090	4350	4580	10300	5850	6710	7700	UDP-N-acetylglucosamine 1-carboxyvinyltransferase
CQW49_RS09385		15400	14800	8930	8590	9340	17900	18300	17100	12300	13400	26000	23200	25900	pseudouridine synthase
CQW49_RS09390	rsmD	994	1020	593	618	637	1750	1740	1640	329	366	2620	2550	3290	16S rRNA (guanine(966)-N(2))-methyltransferase RsmD
CQW49_RS09395	ychF	9680	11300	4410	3870	4650	8930	7830	7480	1630	1790	14700	14700	13800	redox-regulated ATPase YchF
CQW49_RS09400		2290	2420	1720	1570	1650	2680	2560	2660	1560	2250	3710	3830	4470	NAD(P)H-dependent oxidoreductase
CQW49_RS09405		3400	3220	2640	2790	2840	4180	4380	4190	2110	2570	4800	5110	5080	cation:proton antiporter
CQW49_RS09410		11800	12800	9580	10100	9730	11900	12100	12000	7980	8310	18600	18300	21700	hypothetical protein
CQW49_RS09415		3630	3530	3130	3230	2840	4090	4840	4660	1400	1880	6290	6430	8170	GSCFA domain-containing protein
CQW49_RS09420		8930	9060	7950	7670	8120	6660	5830	6540	8780	24400	5860	5900	5920	sulfate transporter family protein
CQW49_RS09425		47100	48100	34500	37500	34900	23900	25300	25700	15600	29600	32000	30800	33300	complex I NDUFA9 subunit family protein
CQW49_RS09430		832	765	3750	3910	4490	744	760	1240	720	596	821	648	670	hypothetical protein
CQW49_RS09435		1640	1610	1220	1180	1150	1300	1340	1350	809	1190	1700	1670	1380	deoxyguanosinetriphosphate triphosphohydrolase
CQW49_RS09440	erpA	6060	5400	9390	8710	9310	5570	5580	5600	6850	11000	3180	3240	3280	iron-sulfur cluster insertion protein ErpA
CQW49_RS09445		3140	2870	4300	4110	3980	5300	4420	4270	5020	12200	2720	2920	3330	sugar kinase
CQW49_RS09450		8640	8650	10300	9830	11000	12300	12500	11300	19300	20300	7760	7790	7970	exopolyphosphatase
CQW49_RS09455		43400	46300	23300	25200	24300	38400	47300	50200	63900	100000	83200	74500	98600	hypothetical protein
CQW49_RS09460		3730	3760	2190	2840	2410	3630	4020	3820	2300	1870	6410	5460	6440	sulfate ABC transporter substrate-binding protein
CQW49_RS09465		5470	5270	4710	5170	5710	4780	4890	4970	14200	10500	5000	4420	4980	PQQ-dependent sugar dehydrogenase
CQW49_RS09470		3090	3420	3310	3370	3120	4400	4660	4600	4240	4890	3630	3610	3440	RrF2 family transcriptional regulator
CQW49_RS09475		27400	27400	38300	41000	36800	23400	25700	21400	27700	23000	15500	14700	11700	toll/interleukin-1 receptor domain-containing protein
CQW49_RS09480		1090	1210	2250	2260	2060	1020	1120	1100	813	672	969	976	889	tetratricopeptide repeat protein
CQW49_RS09485	parE	9350	9080	6480	6560	6490	11200	11000	10400	18000	20000	13300	13500	13200	DNA topoisomerase IV subunit B
CQW49_RS09490		3040	2850	3240	2910	2990	3670	3790	4010	4730	5160	4490	4540	4220	sensor histidine kinase
CQW49_RS09500	dapE	10500	12300	6490	6300	7390	12800	12000	11600	19800	25000	16900	16700	15100	succinyl-diaminopimelate desuccinylase
CQW49_RS09505		2170	2400	1420	1520	1230	2870	2430	2240	1040	1610	3530	3940	4490	class I SAM-dependent methyltransferase
CQW49_RS09510		581	668	1220	817	1140	587	455	501	177	148	773	788	654	hypothetical protein
CQW49_RS09515		2950	3520	2460	2030	2260	2580	2580	2450	1140	917	2960	2780	2240	hypothetical protein
CQW49_RS09520	parC	8840	8650	5550	5520	5890	9720	9710	9430	4780	6250	11100	11900	11800	DNA topoisomerase IV subunit A
CQW49_RS09525		6430	6630	7620	5850	7020	7270	7440	6960	5460	5500	7110	7450	5670	type II toxin-antitoxin system RelE/ParE family toxin
CQW49_RS09530		1790	1780	3350	3270	2830	4930	5730	5470	2020	2310	4920	5700	5120	helix-turn-helix domain-containing protein
CQW49_RS09560		1470	1480	1830	1780	1700	2430	2340	2280	1480	1250	2460	2570	3030	hypothetical protein
CQW49_RS09570		2610	2800	2810	2840	2630	3560	3290	3350	8260	5230	3090	3380	3940	radical SAM protein
CQW49_RS09575		1200	1210	998	1060	1140	1360	1400	1400	2250	1590	1450	1510	1780	DUF4175 domain-containing protein
CQW49_RS09585		1940	2060	1800	1960	1790	2640	2630	2590	1930	999	2720	3240	3820	carbamoyltransferase
CQW49_RS09590		760	783	927	945	898	1370	1590	1510	1740	1340	1970	2530	4150	MacB family efflux pump subunit
CQW49_RS09595		783	832	887	880	806	1680	1660	1560	1820	773	2260	2840	3980	efflux RND transporter periplasmic adaptor subunit
CQW49_RS09605		9720	9700	4080	4300	4370	6160	5470	5490	5640	3920	7140	7810	6150	hypothetical protein
CQW49_RS09610		2650	2340	1230	1370	1460	1300	1500	1530	1010	711	2070	1950	1590	uncharacterized gene
CQW49_RS09615	cobI	4940	4690	2840	2930	3090	2990	3130	3330	1990	2240	3950	3890	4230	uncharacterized gene
CQW49_RS09620	cobJ	4740	4540	2430	2560	2700	2780	3160	3420	1510	1850	3750	3760	4210	uncharacterized gene
CQW49_RS09625		4050	3690	2700	2810	2930	2800	2970	3180	2500	2810	3460	3330	3550	precorrin-6A/cobalt-precorrin-6A reductase
CQW49_RS09630	cbiE	4300	4140	2180	2230	2540	2870	3210	3470	1420	587	3840	3700	3350	uncharacterized gene
CQW49_RS09635		1500	1300	685	732	839	764	826	934	378	127	1040	970	907	cobalamin biosynthesis protein
CQW49_RS09640	cobM	2710	2570	1480	1510	1730	1640	1650	1890	841	270	2080	1890	1750	precorrin-4 C(11)-methyltransferase
CQW49_RS09645		4550	4670	2830	2890	2990	3110	3250	3540	1890	677	3810	3860	3400	cobyrinate a,c-diamide synthase
CQW49_RS09650	cobF	2770	2720	1640	1690	1840	1780	2040	2070	1290	336	2310	2490	2460	precorrin-6A synthase (deacetylating)
CQW49_RS09660		42.4	55	52.7	44.7	51.7	97	94.6	92.3	54.1	20.5	138	102	103	hypothetical protein
CQW49_RS09670		309	324	254	207	260	285	279	251	278	268	310	334	351	hypothetical protein
CQW49_RS09675		314	286	239	213	251	203	232	246	319	361	219	192	213	hypothetical protein
CQW49_RS09680		96.2	118	90.5	126	90.1	128	113	117	60.1	68.1	156	138	160	ABC transporter ATP-binding protein
CQW49_RS09685		533	430	435	331	371	651	585	587	464	392	647	620	680	FecCD family ABC transporter permease
CQW49_RS09690		563	584	507	610	575	960	1040	927	1710	1940	634	626	673	ABC transporter substrate-binding protein
CQW49_RS09700		83000	83400	56100	63600	61100	90700	95000	99000	24500	14100	98800	90100	104000	glycosyltransferase
CQW49_RS09705		4390	4540	3340	3170	3110	6960	7270	7090	4190	3530	7700	8280	8660	hypothetical protein
CQW49_RS09710		7970	8810	7590	7980	8190	9410	9010	8880	10300	10700	8660	8410	9110	NAD-dependent epimerase
CQW49_RS09715		5740	5590	5610	5630	5630	6750	6990	6520	7990	5310	7070	6970	7160	hypothetical protein
CQW49_RS09720		8770	9530	6050	6420	6010	10700	10900	11300	3320	3440	15400	15000	16500	hypothetical protein
CQW49_RS09725		2100	2360	1710	1530	1690	3270	3010	2890	690	449	3650	3680	3640	cytidylyltransferase domain-containing protein
CQW49_RS09730		2760	2690	2690	2510	2840	3430	3250	3090	1920	1030	3190	3300	2950	HAD family hydrolase
CQW49_RS09735		24500	22600	21800	25400	25300	19400	19000	20000	24600	25100	18900	18000	21200	pyruvate carboxyltransferase
CQW49_RS09740		15100	17000	11800	13300	13100	22500	20200	20300	16200	14500	24300	24800	28200	class I SAM-dependent methyltransferase
CQW49_RS09745		9740	13300	9380	11000	9490	12500	11800	12100	17500	18300	13300	13300	14100	class I SAM-dependent methyltransferase
CQW49_RS09750		987	991	2600	2990	2550	1270	1260	1450	1280	894	1180	992	985	right-handed parallel beta-helix repeat-containing protein
CQW49_RS09755		4200	4540	2920	2850	3070	6680	6420	6370	905	827	5450	5900	5750	hypothetical protein
CQW49_RS09760		5850	6070	3890	4000	4110	7290	7280	7570	1630	1820	6440	6310	6370	protein-glutamate methylesterase/protein-glutamine glutaminase
CQW49_RS09765		3760	4190	2680	3030	3060	7470	6550	7180	2400	1220	5140	4960	5760	CheR family methyltransferase
CQW49_RS09770		5310	5630	3760	4530	4410	6370	6100	6420	7100	3130	4910	4270	5520	chemotaxis protein CheW
CQW49_RS09775		47500	50600	32500	40300	36600	51700	54200	58700	75300	28200	43000	36900	45800	HAMP domain-containing methyl-accepting chemotaxis protein
CQW49_RS09780		62500	68400	42700	53900	48200	62000	63500	67600	150000	45200	52000	44300	50900	HAMP domain-containing methyl-accepting chemotaxis protein
CQW49_RS09785		3600	3690	2430	2750	2690	4000	3600	3730	14900	4150	2750	2430	2540	chemotaxis protein CheW
CQW49_RS09790		20400	20100	12900	15800	14700	22700	22500	22500	45300	55700	15800	15600	17500	chemotaxis protein CheA
CQW49_RS09795		3890	3750	2580	2710	2290	3820	3950	4430	5370	5590	3050	2850	3270	response regulator
CQW49_RS09800		3120	4340	2480	2470	2800	6330	5350	5550	7300	6920	4020	4200	3960	STAS domain-containing protein
CQW49_RS09805		272	296	270	256	281	458	497	426	1060	521	791	1160	2550	efflux RND transporter permease subunit
CQW49_RS09810		183	182	151	140	165	247	259	228	309	187	301	443	927	efflux RND transporter periplasmic adaptor subunit
CQW49_RS09815		380	355	1180	1020	939	720	876	916	631	841	813	904	1390	efflux transporter outer membrane subunit
CQW49_RS09820		611	651	741	596	567	893	870	781	903	663	783	934	1010	sensor domain-containing diguanylate cyclase
CQW49_RS09825		695	743	703	712	637	927	776	795	674	562	834	788	911	substrate-binding domain-containing protein
CQW49_RS09830		78.3	93	161	108	90.1	147	166	140	77.2	55.2	143	138	147	hypothetical protein
CQW49_RS09840		2230	2280	3340	2920	3030	3810	4320	4130	2910	2840	3720	3660	3650	filamentous haemagglutinin family protein
CQW49_RS09845		1590	1610	1980	1920	1830	3370	3520	3120	1920	1780	3130	3160	3240	filamentous hemagglutinin N-terminal domain-containing protein
CQW49_RS09850		2670	2720	1780	1700	1790	2840	2870	2980	1320	1820	5290	5730	5950	hydrogen peroxide-inducible genes activator
CQW49_RS09855	katG	8960	9710	8220	7400	8230	12500	13500	12500	13900	241000	15800	15800	17300	catalase/peroxidase HPI
CQW49_RS09915		9080	9000	7360	7170	7140	7410	7820	8630	6570	9100	8570	9580	11100	M23 family metallopeptidase
CQW49_RS09920		476	465	568	512	549	420	354	429	374	1280	532	607	631	hypothetical protein
CQW49_RS09925		165	129	211	181	232	69.2	43.1	47.4	198	713	63	72.2	40	hypothetical protein
CQW49_RS09930		543	462	691	592	586	426	380	363	286	439	602	578	525	AI-2E family transporter
CQW49_RS09935	gluQRS	321	331	382	315	281	479	449	419	109	101	518	654	481	tRNA glutamyl-Q(34) synthetase GluQRS
CQW49_RS09940	cmk	1800	1780	1430	1250	1270	1910	1890	1740	889	690	1850	1940	1740	(d)CMP kinase
CQW49_RS09945	aroA	8200	8810	6030	5590	5940	7490	7020	6700	2470	4020	9470	9690	8970	3-phosphoshikimate 1-carboxyvinyltransferase
CQW49_RS09950		274	338	680	457	558	218	223	252	238	285	422	527	411	hypothetical protein
CQW49_RS09955		25700	24900	26300	26300	26300	11600	10800	10400	20300	16800	7360	7640	6370	helix-turn-helix domain-containing protein
CQW49_RS09965	pgi	10300	10100	9370	9910	9620	8440	8190	8470	16300	15500	9040	8810	8890	glucose-6-phosphate isomerase
CQW49_RS09970		17200	14800	16900	20000	17500	11500	12900	11500	29900	37900	12500	10200	12200	hypothetical protein
CQW49_RS09975		2620	2480	5100	4880	4150	3450	3720	4110	5400	13400	3060	3410	4190	lysophospholipid acyltransferase family protein
CQW49_RS09980	miaB	6510	6570	8490	8350	8880	14600	13400	9490	13800	17200	7180	7390	7430	tRNA (N6-isopentenyl adenosine(37)-C2)-methylthiotransferase MiaB
CQW49_RS09985		5710	5040	8940	8890	8760	7070	6370	5740	9610	18100	4140	4650	4740	PhoH family protein
CQW49_RS09990	ybeY	3190	2950	4310	3920	3670	3170	3410	3240	4320	6480	2380	2810	3220	rRNA maturation RNase YbeY
CQW49_RS09995		4270	4360	4310	4050	4090	5070	4460	3750	3930	5400	3760	3940	4100	hemolysin family protein
CQW49_RS10000		1950	1700	733	736	839	1800	1810	1590	765	625	2460	2420	1930	hypothetical protein
CQW49_RS10005		17300	16000	4190	4520	5010	9610	10200	8650	6740	4330	15500	13300	8600	hypothetical protein
CQW49_RS10010		81400	72400	14200	17800	16100	34300	45400	37300	43500	58800	91600	74300	87200	TonB-dependent receptor plug domain-containing protein
CQW49_RS10015		1150	1230	1270	925	1130	939	893	1070	813	618	1230	1330	1150	WecB/TagA/CpsF family glycosyltransferase
CQW49_RS10020		2090	2130	1790	1710	1850	2140	2570	2550	2010	2000	2940	2990	2770	GNAT family N-acetyltransferase
CQW49_RS10025	thrC	8320	8380	6700	6770	6980	11900	11900	11100	5360	8610	13100	13500	14200	threonine synthase
CQW49_RS10030		22700	23500	19200	21800	21600	23300	25600	23500	14000	14300	30400	29300	32100	hypothetical protein
CQW49_RS10035		4490	4470	3420	3710	3920	3750	3760	3480	1750	1210	5680	5370	5570	SURF1 family protein
CQW49_RS10040		7330	7450	6040	7260	7410	5580	5230	4610	3870	2680	8500	7950	7890	DUF983 domain-containing protein
CQW49_RS10045		168000	171000	113000	150000	139000	79800	83900	77400	26500	20300	174000	168000	181000	cytochrome c oxidase subunit 3
CQW49_RS10050		16600	15500	18400	18800	18500	9760	9670	8390	2160	1530	16300	17800	17100	cytochrome c oxidase assembly protein
CQW49_RS10055		4490	4130	4320	4670	4250	2400	2490	2240	594	664	3950	4160	4440	hypothetical protein
CQW49_RS10060		32400	29000	35700	44000	39000	20900	23100	23000	7780	9980	37600	35000	48700	heme o synthase
CQW49_RS10065	ctaD	347000	337000	321000	407000	362000	198000	224000	213000	64800	75800	438000	396000	501000	cytochrome c oxidase subunit I
CQW49_RS10070	coxB	106000	103000	98200	111000	103000	93300	106000	98600	28300	49600	199000	184000	241000	cytochrome c oxidase subunit II
CQW49_RS10075		4410	4370	3080	3090	2860	6200	5690	5920	4470	5060	7630	7930	8440	invasion associated locus B family protein
CQW49_RS10080		4940	4500	3510	3810	4170	4980	5420	5220	4100	2710	5960	5480	4700	hypothetical protein
CQW49_RS10085		35500	32100	59200	74700	72000	28600	27400	26800	81000	72300	17800	18000	15800	FAD-binding oxidoreductase
CQW49_RS10090		1130	1100	937	1070	988	1280	1210	1280	729	586	1470	1490	1430	uncharacterized gene
CQW49_RS10095		362	359	219	246	352	333	403	366	172	140	502	499	451	TlyA family RNA methyltransferase
CQW49_RS10100		829	825	596	677	682	800	859	910	427	356	1210	1110	944	NrsF family protein
CQW49_RS10105		1370	1340	1030	1060	1040	1420	1380	1360	592	683	1780	1800	1840	sigma-70 family RNA polymerase sigma factor
CQW49_RS10110		6410	5790	44200	29500	40000	3140	3130	3550	193000	96400	5950	8220	7550	hypothetical protein
CQW49_RS10115		16900	17900	18900	21600	21200	10800	9700	10700	17000	19400	9670	9820	9490	Yip1 family protein
CQW49_RS10120		443	413	1990	1820	2020	675	484	512	454	167	471	585	474	hypothetical protein
CQW49_RS10125	fixJ	880	857	3390	3220	3440	1220	1140	1050	1110	858	836	966	1150	response regulator FixJ
CQW49_RS10130		3920	3360	19800	18700	19300	4450	4050	4260	7800	6850	3280	3330	3810	PAS domain S-box protein
CQW49_RS10135		36200	38200	26600	35600	31800	20000	22200	21700	35900	22700	28600	28300	30300	globin-coupled sensor protein
CQW49_RS10140		15200	15900	12800	14800	13100	12900	13500	15600	35100	29900	12500	12300	14300	DUF6165 family protein
CQW49_RS10145		2760	2860	2090	2140	2390	3110	2660	2880	1750	1280	3270	3330	2980	TldD/PmbA family protein
CQW49_RS10150		2750	2780	3060	3400	2940	2540	2510	2790	2720	2870	2260	2360	2530	sensor histidine kinase
CQW49_RS10155	queC	2760	2480	4950	4410	4420	2410	2430	2140	5850	10500	1890	2020	2030	7-cyano-7-deazaguanine synthase QueC
CQW49_RS10160		833	912	1090	923	1110	1050	864	903	1420	1450	1060	1130	991	hypothetical protein
CQW49_RS10165		269	292	319	354	300	716	644	581	215	202	696	788	746	GNAT family N-acetyltransferase
CQW49_RS10170		524	506	555	598	532	884	701	625	400	446	716	844	1030	DUF1778 domain-containing protein
CQW49_RS10175		351	338	333	254	335	308	263	285	322	189	284	266	168	GNAT family N-acetyltransferase
CQW49_RS10180		451	529	920	817	798	193	222	253	118	253	637	748	746	hypothetical protein
CQW49_RS10195		9730	9410	12600	13500	13600	16200	15400	13000	15100	15000	9630	9550	10700	AsmA-like C-terminal region-containing protein
CQW49_RS10200		5130	4930	5370	5480	6290	4080	4070	3920	4430	1460	3640	3720	2910	efflux RND transporter periplasmic adaptor subunit
CQW49_RS10205		893	972	1270	1080	1130	1660	1640	1580	690	613	1520	1450	1270	TraB/GumN family protein
CQW49_RS10210		16900	17700	12900	13700	12700	17600	17300	17000	13100	11700	20200	20200	18400	caspase family protein
CQW49_RS10215		5260	5340	5670	5760	5190	6640	6660	6700	6790	6590	6170	6050	5540	tetratricopeptide repeat protein
CQW49_RS10220		31300	29900	37700	42800	41600	39500	43800	40600	66700	86000	21100	21100	23000	autotransporter domain-containing protein
CQW49_RS10225		1810	1700	2950	3260	2710	3310	3600	3680	4230	4510	3070	2840	3540	hypothetical protein
CQW49_RS10230	rpmB	21200	24900	16300	12300	15600	21600	17700	16200	9690	9120	23100	21900	15300	50S ribosomal protein L28
CQW49_RS10235	cobT	12400	11700	14900	14200	15500	14100	14400	13700	32200	39900	10000	10400	11200	cobaltochelatase subunit CobT
CQW49_RS10240		2950	3020	2310	2440	2280	1630	1770	1830	3320	3270	2210	2260	2430	putative bifunctional diguanylate cyclase/phosphodiesterase
CQW49_RS10245		97	98.6	79	36.6	91.6	92.2	86.2	100	42.1	33.4	145	159	163	IS4 family transposase
CQW49_RS10250		17700	17200	14400	14100	14800	13100	13300	14400	10400	8270	16900	17400	15100	DUF882 domain-containing protein
CQW49_RS10255		2330	2480	2460	2300	2320	2460	2650	3060	2330	2950	3550	3790	4120	hypothetical protein
CQW49_RS10260		999	840	1300	1350	1340	1290	1340	1270	1030	1230	1190	1300	1370	NUDIX hydrolase
CQW49_RS10265		4590	3980	5670	6910	6790	4870	5300	5260	8130	10400	4220	4140	4390	tyrosine phosphatase family protein
CQW49_RS10270		1540	1540	1370	1070	1140	1970	1580	1710	751	688	1990	2340	2050	HD domain-containing protein
CQW49_RS10275	amoB	2320	2520	4400	3370	4370	26100	32900	52500	24500	72800	14900	13100	24200	bacterial ammonia monooxygenase, subunit AmoB
CQW49_RS10280	amoA	1300	1460	2790	2060	2700	19000	23500	37000	30100	58600	10400	9160	14300	bacterial ammonia monooxygenase, subunit AmoA
CQW49_RS10285	amoC	4860	5490	9800	7140	9510	25700	31700	48500	55700	115000	17000	16300	28900	bacterial ammonia monooxygenase, subunit AmoC
CQW49_RS10290	folK	2430	2570	2390	2370	2350	2110	2100	2140	1850	1610	2410	2550	2670	2-amino-4-hydroxy-6-hydroxymethyldihydropteridine diphosphokinase
CQW49_RS10295	folP	5380	5360	5340	6000	6610	3540	3370	3430	5990	6160	3580	3660	3470	dihydropteroate synthase
CQW49_RS10300		6870	6860	8290	8060	8510	3830	4030	3950	10200	10200	3720	3270	2820	4a-hydroxytetrahydrobiopterin dehydratase
CQW49_RS10305		3660	3210	1900	1680	2140	3410	2860	3160	1270	1190	4080	4600	4310	beta-ribofuranosylaminobenzene 5'-phosphate synthase family protein
CQW49_RS10310	murJ	1930	1890	2100	1770	1780	2270	2580	2680	939	1650	3550	3600	4080	murein biosynthesis integral membrane protein MurJ
CQW49_RS10315		3250	3560	2490	2400	2490	4170	3520	3780	2090	3030	5090	5220	5740	glycosyltransferase family 2 protein
CQW49_RS10320		4720	4780	3020	3340	3380	3630	3290	3260	3460	2890	3900	4100	3720	ChbG/HpnK family deacetylase
CQW49_RS10325		5870	5530	5970	7000	6850	6200	6640	5940	8230	9780	5740	6030	5920	bile acid:sodium symporter
CQW49_RS10330	nadC	2440	2170	2320	2510	2500	1960	2140	1950	1430	1650	2410	2430	2320	carboxylating nicotinate-nucleotide diphosphorylase
CQW49_RS10335		4060	3800	4250	4070	4240	3980	3940	3740	2710	3910	4930	5150	4810	L-aspartate oxidase
CQW49_RS10340		9740	8120	13300	12200	13400	6950	6430	6040	9030	19900	8210	7700	7750	DUF4202 domain-containing protein
CQW49_RS10345	nadA	76000	43700	109000	102000	115000	13300	17300	16900	29400	57800	43000	34400	37500	quinolinate synthase NadA
CQW49_RS10350		496	427	766	712	672	303	312	281	1120	3170	409	355	322	SH3 domain-containing protein
CQW49_RS10355		3700	4290	2430	2260	2640	4680	4220	3810	1260	1750	5670	6550	6350	aspartate carbamoyltransferase catalytic subunit
CQW49_RS10360		4550	3880	4740	5580	5160	2430	2840	3030	9000	9200	2670	2560	2440	hypothetical protein
CQW49_RS10365	cysK	37900	37200	46600	55100	53600	18200	19500	20500	33700	22300	24800	21900	21100	cysteine synthase A
CQW49_RS10370		2460	2500	2200	1940	2250	2340	2040	2020	3060	1830	2360	2590	2320	Lrp/AsnC family transcriptional regulator
CQW49_RS10375		1870	1910	2210	2230	2490	2630	2550	2240	2590	2630	2240	2100	2260	RrF2 family transcriptional regulator
CQW49_RS10380		20900	21200	15000	14100	15800	15700	14100	13500	9350	10900	16600	18200	16800	protein-L-isoaspartate O-methyltransferase family protein
CQW49_RS10385		5690	5400	5310	5080	5040	4140	4770	5080	1650	2520	5400	5410	6870	TolC family outer membrane protein
CQW49_RS10390		19500	19100	12200	13100	13800	29800	28700	25800	37700	34700	20000	18200	20100	PopZ family protein
CQW49_RS10400		7810	7980	6900	6590	7310	11900	11000	10500	8980	9110	10200	10100	10800	acid phosphatase
CQW49_RS10405		22700	21300	18100	18700	18500	12400	12000	14000	49800	29600	14500	13300	13100	hypothetical protein
CQW49_RS10410		4000	3910	4030	4140	4020	4100	3970	3890	4200	3390	3840	3960	3660	metallophosphoesterase
CQW49_RS10415		9030	8490	6270	5640	6570	8070	8990	8560	4250	6530	9520	9910	10400	adenylate kinase
CQW49_RS10420	secY	61300	65000	47000	50200	50200	74900	75100	70200	45700	94700	81700	77400	88500	preprotein translocase subunit SecY
CQW49_RS10425	rplO	26500	28400	12400	11200	13300	28900	29400	23600	2080	2760	30700	29100	25000	50S ribosomal protein L15
CQW49_RS10430	rpmD	17900	18200	8900	8540	8930	18700	19700	15800	1510	3720	21500	19300	23100	50S ribosomal protein L30
CQW49_RS10435	rpsE	53600	56300	28500	24900	29100	61200	62800	49100	4360	8710	61000	56400	64100	30S ribosomal protein S5
CQW49_RS10440	rplR	51900	51100	26200	23100	26900	51100	55800	42700	4130	5780	54700	50100	47200	50S ribosomal protein L18
CQW49_RS10445	rplF	60100	62000	30200	30200	32700	67400	70000	58700	6300	5250	79200	71100	67300	50S ribosomal protein L6
CQW49_RS10450	rpsH	48400	49900	23700	25100	25200	53000	58500	50400	5370	9300	64500	56200	82300	30S ribosomal protein S8
CQW49_RS10455	rpsN	22600	24400	9640	9570	12000	28800	29000	25500	2920	2330	30100	27000	21100	30S ribosomal protein S14
CQW49_RS10460	rplE	90900	91600	44400	42600	50900	109000	114000	89800	10300	12500	112000	100000	96900	50S ribosomal protein L5
CQW49_RS10465	rplX	32900	31000	15600	15700	16800	35800	37000	31300	4380	9210	38100	32300	38500	50S ribosomal protein L24
CQW49_RS10470	rplN	56500	54900	28700	26500	29300	65900	68100	55900	8540	8700	71400	61900	57500	50S ribosomal protein L14
CQW49_RS10475	rpsQ	20300	21600	11100	8850	10800	25700	26800	20800	2840	3420	29200	25700	26500	30S ribosomal protein S17
CQW49_RS10480	rpmC	9250	10400	5410	4640	5290	11700	13000	10400	1450	2130	14500	13000	14500	50S ribosomal protein L29
CQW49_RS10485	rplP	57200	55100	28400	26700	29100	61800	67200	54700	8790	13000	78000	68300	91300	50S ribosomal protein L16
CQW49_RS10490	rpsC	105000	102000	51600	53100	59100	108000	115000	94600	16200	17700	127000	114000	119000	30S ribosomal protein S3
CQW49_RS10495	rplV	46800	46200	23300	24900	28100	51700	56700	46600	7790	10400	61400	54600	65700	50S ribosomal protein L22
CQW49_RS10500	rpsS	35000	34400	19100	20700	21300	35300	40400	35100	6750	11900	44900	37500	46900	30S ribosomal protein S19
CQW49_RS10505	rplB	109000	104000	52800	53800	56600	113000	127000	110000	15200	16400	143000	129000	146000	50S ribosomal protein L2
CQW49_RS10510		25500	26100	11900	10400	12500	28000	30600	26600	3300	3670	35100	31500	33700	50S ribosomal protein L23
CQW49_RS10515	rplD	50600	50300	23200	20900	24000	56400	61300	52000	6700	6850	66900	60600	65800	50S ribosomal protein L4
CQW49_RS10520	rplC	61900	60600	25500	23600	29100	76500	76700	65900	5570	5140	77900	72500	65700	50S ribosomal protein L3
CQW49_RS10525	rpsJ	43800	42900	24000	21600	22900	49800	54900	47700	5300	5470	59700	51400	55300	30S ribosomal protein S10
CQW49_RS10530	tuf	211000	199000	107000	109000	119000	192000	198000	174000	39800	56100	210000	187000	148000	elongation factor Tu
CQW49_RS10535	fusA	260000	252000	147000	154000	156000	185000	224000	235000	46300	109000	283000	277000	304000	elongation factor G
CQW49_RS10540	rpsG	54700	54900	23000	23900	21200	38200	37500	43100	12700	13400	72800	68400	76900	30S ribosomal protein S7
CQW49_RS10545	rpsL	63700	72800	29800	26300	28900	71200	56400	55300	18800	13900	101000	101000	103000	30S ribosomal protein S12
CQW49_RS10550		6450	6000	7470	7370	6790	5430	7160	7590	8360	15500	5080	5080	5590	coiled-coil domain-containing protein
CQW49_RS10555		2460	2190	2740	2660	2360	3600	4270	2950	2690	3370	2430	2670	2680	YggS family pyridoxal phosphate-dependent enzyme
CQW49_RS10560		424	388	497	435	402	759	668	570	507	433	631	643	613	L,D-transpeptidase family protein
CQW49_RS10565		786	713	1150	899	975	1010	1190	1150	1230	1290	808	825	758	winged helix-turn-helix domain-containing protein
CQW49_RS10570		1860	1770	2150	1830	2130	2270	2270	2160	2340	3250	1660	1560	1460	cyclic nucleotide-binding domain-containing protein
CQW49_RS10585		19800	20600	20800	25200	22300	14300	14200	13600	20800	34900	19900	18300	24700	DUF3422 family protein
CQW49_RS10595	glyS	15500	15500	12100	11700	12200	12200	12400	12600	9910	17300	14000	13800	13500	glycine--tRNA ligase subunit beta
CQW49_RS10600		3580	3420	3670	3530	3470	2940	3350	3270	4110	10700	3600	3560	3950	endonuclease domain-containing protein
CQW49_RS10605	trxB	10700	11000	12000	11600	12200	9170	8800	9450	13000	27300	10400	10700	11400	thioredoxin-disulfide reductase
CQW49_RS10610		1430	1350	1690	1520	1690	2920	2650	2540	945	1300	2640	2760	2500	mitochondrial fission ELM1 family protein
CQW49_RS10615	greA	10800	9860	11100	9510	11200	13200	11800	10300	10000	17300	9980	9150	9380	transcription elongation factor GreA
CQW49_RS10620	carB	26400	27200	20300	20200	19300	34800	36000	33900	14500	17800	52300	54800	57400	carbamoyl-phosphate synthase large subunit
CQW49_RS10625		4890	4550	5130	5100	5050	2980	2800	3140	7480	14100	2600	2660	2830	hypothetical protein
CQW49_RS10630		3990	4050	5660	5120	4950	2470	2380	2590	6700	8640	2820	3090	2790	hypothetical protein
CQW49_RS10635		3130	3270	3640	3520	3530	1280	1250	1390	5520	7970	1860	2150	1950	hypothetical protein
CQW49_RS10640		1690	1450	1850	1940	1850	1640	1620	1780	2410	2770	1060	1020	921	AAA family ATPase
CQW49_RS10650	kdpA	979	888	960	1090	966	742	710	798	1560	1630	827	758	916	potassium-transporting ATPase subunit KdpA
CQW49_RS10655	kdpB	1190	1160	1110	1350	1170	912	961	1030	1880	1750	1090	1010	1140	potassium-transporting ATPase subunit KdpB
CQW49_RS10660	kdpC	451	428	364	370	415	669	593	549	622	297	839	963	789	potassium-transporting ATPase subunit KdpC
CQW49_RS10665		5710	5690	3510	3090	3730	7340	6970	6930	4020	2260	10800	10800	10900	hypothetical protein
CQW49_RS10670	rplS	31500	35900	21600	22200	23400	36300	29800	29400	28900	39000	43200	40100	39800	50S ribosomal protein L19
CQW49_RS10675		9290	9150	8560	8810	8580	11900	12800	12800	30300	28200	10900	11200	10900	GH25 family lysozyme
CQW49_RS10680	mgtE	2990	3040	1610	1870	1880	2700	2460	2990	1090	1370	4110	4040	4500	magnesium transporter
CQW49_RS10685		1040	1040	1910	1720	1810	600	657	727	1290	2680	714	846	1060	polysaccharide deacetylase family protein
CQW49_RS10690		5450	5670	8190	8080	7940	4680	4490	4310	4290	2740	3680	3790	2870	hypothetical protein
CQW49_RS10695		5870	5040	7610	8140	8010	4570	5230	4980	7790	11100	3430	3440	3390	TldD/PmbA family protein
CQW49_RS10700	modA	2040	2080	1500	1650	1490	989	1060	1210	1340	696	2320	2250	2320	molybdate ABC transporter substrate-binding protein
CQW49_RS10705		1750	1720	1560	1630	1610	1850	1800	1670	1100	850	2390	2380	2470	helix-turn-helix transcriptional regulator
CQW49_RS10710		2820	2880	2510	2890	2590	2160	2470	2440	2200	2230	2830	2500	3440	group III truncated hemoglobin
CQW49_RS10715		12100	11800	7900	8180	8890	7310	7950	7510	3610	3170	10300	9810	10800	ABC transporter permease
CQW49_RS10720		2160	2200	1960	1650	1680	2170	1820	2010	641	690	3120	3250	3600	hypothetical protein
CQW49_RS10725		4720	4730	4100	3710	3980	4930	4320	4430	1210	2030	8070	8690	9450	ferritin-like domain-containing protein
CQW49_RS10730	rpmF	19700	23000	16300	13200	15400	15900	14100	13100	5230	6990	23200	22500	20500	50S ribosomal protein L32
CQW49_RS10740		5120	4760	3650	3800	3800	4320	4910	4750	2340	3160	6230	6000	6740	carboxymuconolactone decarboxylase family protein
CQW49_RS10745	lysA	4830	5690	3380	3280	3330	5410	4970	4800	1460	1760	7720	7540	8270	diaminopimelate decarboxylase
CQW49_RS10750	lptM	873	979	1100	791	1020	1090	1020	952	476	661	1130	1220	968	LPS translocon maturation chaperone LptM
CQW49_RS10755		480	443	398	378	439	514	526	529	210	318	714	769	825	ArsR/SmtB family transcription factor
CQW49_RS10760		1190	1090	1110	1030	1180	2130	2170	1640	635	1200	1920	1830	2050	peroxiredoxin
CQW49_RS10765		687	641	1460	2180	1720	35900	35000	18700	696	529	4430	758	860	MBL fold metallo-hydrolase
CQW49_RS10770		174	144	112	138	145	1970	1780	1050	92.2	89.9	351	238	343	YeeE/YedE family protein
CQW49_RS10775		139	124	119	99.6	97.5	682	519	329	67.2	59.1	240	194	300	DUF6691 family protein
CQW49_RS10780		105	85.4	79	102	63.5	250	208	189	36.1	43.7	136	128	179	YgaP family membrane protein
CQW49_RS10785		1410	1370	1130	1300	1270	1890	1960	2240	1060	699	2270	1900	2390	bifunctional protein tyrosine phosphatase family protein/NAD(P)/FAD-dependent oxidoreductase
CQW49_RS10790		367	256	270	256	275	429	467	495	278	161	508	456	575	sulfite exporter TauE/SafE family protein
CQW49_RS10795		1370	1380	1450	1250	1320	1390	1250	1320	2000	1860	1630	1640	1660	acyltransferase family protein
CQW49_RS10800	infA	6140	7060	7070	7190	7100	8090	7540	6810	6800	11800	10300	10400	11000	translation initiation factor IF-1
CQW49_RS10805		4610	5390	5220	4790	4910	7430	6510	6200	3910	5920	8850	9880	11000	Maf-like protein
CQW49_RS10815		2270	2180	2290	2470	2450	2360	2180	2300	3340	3460	1960	1920	1740	hypothetical protein
CQW49_RS10820	alr	2400	2190	3800	3320	3410	3510	3830	3490	5410	6170	2720	2840	3000	alanine racemase
CQW49_RS10825		12500	12100	24600	23300	22000	12900	13200	14100	17500	24000	9460	8660	9380	response regulator transcription factor
CQW49_RS10830	sdhC	9720	9000	9930	9520	11100	10500	9180	9530	10700	10000	12200	11200	10100	succinate dehydrogenase, cytochrome b556 subunit
CQW49_RS10835	sdhD	10100	9070	8820	9550	9190	7780	7590	7030	11600	16000	8550	7900	10600	succinate dehydrogenase, hydrophobic membrane anchor protein
CQW49_RS10840	sdhA	41400	38000	32700	32500	35600	34000	34300	33000	39800	65000	38200	38500	39500	succinate dehydrogenase flavoprotein subunit
CQW49_RS10845		2580	2430	2340	2480	2540	2070	2140	2060	2260	1750	2360	2580	2250	FitA-like ribbon-helix-helix domain-containing protein
CQW49_RS10850		3210	3000	3470	3780	3460	3370	3950	3830	2530	1970	4330	4490	5140	type II toxin-antitoxin system VapC family toxin
CQW49_RS10855		16500	17300	20500	21500	20700	16200	16300	14900	24500	25200	22300	21300	23200	succinate dehydrogenase iron-sulfur subunit
CQW49_RS10865		3950	3660	6860	6400	6070	4280	5040	5300	6020	3950	4650	4790	4700	M48 family metalloprotease
CQW49_RS10870		45000	48500	28300	29500	31300	34000	36700	39300	19800	35900	55300	50800	56300	phosphoserine transaminase
CQW49_RS10875	serA	1960	1930	3870	2880	3140	2450	2510	2820	2580	6470	3610	3550	3680	phosphoglycerate dehydrogenase
CQW49_RS10880		38600	45500	79200	73900	84000	25500	22300	30700	577000	720000	9390	10400	6190	hypothetical protein
CQW49_RS10885		15800	13800	26100	26500	27900	24400	25500	20500	36800	33400	12200	12100	13200	tetratricopeptide repeat protein
CQW49_RS10890		7610	7300	6940	7470	7750	8350	8380	9150	8000	13600	8280	8140	8870	Nramp family divalent metal transporter
CQW49_RS10895		123000	123000	88000	106000	98000	154000	160000	164000	510000	668000	119000	113000	134000	TonB-dependent receptor
CQW49_RS10900	nikR	10200	9160	10800	11200	10200	7390	7800	8050	14100	23900	8050	7620	8250	nickel-responsive transcriptional regulator NikR
[truncated: 2,776 more rows]

## Sheet: 2. TPM-Selected genes
locus_tag	Symbol	MeOH-0CuA	MeOH-0CuB	CH4-0CuA	CH4-0CuB	CH4-0CuC	CH4-1CuA	CH4-1CuB	CH4-1CuC	MOPS-1CuA	MOPS-1CuB	MeOH-1CuA	MeOH-1CuB	MeOH-1CuC	Name
Copper efflux
CQW49_RS14875	cusA	571	532	563	577	622	781	699	732	1560	1530	776	818	826	efflux RND transporter permease subunit
CQW49_RS14880	cusB	472	426	543	502	474	1060	843	740	1110	1100	688	748	806	efflux RND transporter periplasmic adaptor subunit
Copper storage
CQW49_RS12775	csp1	40400	38400	18200	19200	20300	62300	58500	60100	126000	64400	47000	45300	37200	four-helix bundle copper-binding protein
CQW49_RS00960	csp2	1460	1520	2080	1930	1890	823	843	785	1520	3940	966	972	976	four-helix bundle copper-binding protein
CQW49_RS17235	csp3	909	1000	1150	1350	1170	828	726	697	558	1320	1350	1390	1570	four-helix bundle copper-binding protein
Mbn
CQW49_RS26165	mbnA	143000	191000	220000	180000	229000	9930	8590	11200	6910	1660	4760	4330	1960	methanobactin
CQW49_RS07170	mbnB	266000	304000	424000	578000	467000	23500	21100	29300	11000	3090	12300	11400	12500	methanobactin biosynthesis protein MbnB
CQW49_RS07165	mbnC	85100	98700	122000	153000	139000	9180	8020	11200	5600	1560	5070	4640	4780	methanobactin biosynthesis protein MbnC
CQW49_RS07160	mbnM	35200	40100	42500	55100	49800	5720	4800	6650	1780	743	3260	3240	3480	MATE family efflux transporter
CQW49_RS07155	mbnN	38200	39500	50400	67500	51600	4540	4440	5840	1380	986	2920	2650	3140	pyridoxal phosphate-dependent aminotransferase
CQW49_RS07150	mbnP	74200	73200	97200	123000	109000	15000	13900	16900	45300	27900	10300	9180	9400	MbnP family copper-binding protein
CQW49_RS07145	mbnH	48300	52500	63300	79800	66500	12500	11900	13700	15800	13500	9230	8510	9910	methanobactin export MATE transporter MbnM
CQW49_RS07180	mbnT1	642000	733000	819000	1070000	875000	163000	166000	220000	183000	79100	183000	151000	173000	TonB-dependent siderophore receptor
CQW49_RS02135	mbnT2	24500	28500	29900	37700	30200	4030	4140	4400	2990	1950	3520	3620	3930	TonB-dependent receptor domain-containing protein
EMC pathway
CQW49_RS17805	phaA	65700	66100	40500	43400	43700	46400	45400	42900	23000	27200	75200	69200	68700	acetyl-CoA C-acetyltransferase
CQW49_RS17800	phaB	53200	55600	22300	20600	24700	41700	42500	41800	8450	4260	76100	69600	59800	acetoacetyl-CoA reductase
CQW49_RS03800	ccrA	46800	50300	26900	29700	27400	34400	34100	39000	25700	31000	66600	61200	63200	crotonyl-CoA carboxylase/reductase
CQW49_RS05275	mce	10100	10000	10400	8410	10100	9100	8030	6880	2860	3480	11300	11600	9390	methylmalonyl-CoA epimerase
CQW49_RS20220	meaA/ecm	29300	31200	19800	21300	21300	27700	29700	30100	13900	31100	41400	37200	39800	protein meaA
CQW49_RS12240	hprA	31500	34100	28200	33000	29100	29300	32900	28600	14100	7090	52000	46100	61100	D-2-hydroxyacid dehydrogenase
CQW49_RS12235	sga	260000	272000	204000	259000	226000	255000	305000	232000	126000	59400	502000	414000	491000	aminotransferase class V-fold PLP-dependent enzyme
CQW49_RS20880	pccA	65400	66100	36600	42100	41300	61900	68900	72000	34800	44000	90000	79800	89900	acetyl-CoA carboxylase biotin carboxylase subunit
CQW49_RS16120	pccB	59800	61800	41600	47700	46500	52300	56600	57100	36400	49700	68700	62500	67800	acyl-CoA carboxylase subunit beta
CQW49_RS12270	mclA1	180000	178000	139000	169000	165000	183000	199000	133000	16800	18800	261000	230000	236000	HpcH/HpaI aldolase/citrate lyase family protein
CQW49_RS16250	mclA2	27200	26700	15100	17000	17100	23900	25000	25400	15300	17000	35700	31900	34500	HpcH/HpaI aldolase/citrate lyase family protein
CQW49_RS12890	croR	7640	8220	5790	6030	7290	9750	8520	8310	5500	5770	10300	10500	8940	MaoC family dehydratase
CQW49_RS03800	ccrA	46800	50300	26900	29700	27400	34400	34100	39000	25700	31000	66600	61200	63200	crotonyl-CoA carboxylase/reductase
Serine cycle
CQW49_RS12280	gckA	28000	27600	19700	21600	20900	28200	28300	23800	9060	13500	44000	40600	46400	glycerate kinase type-2 family protein
CQW49_RS06375	glyA	121000	131000	79700	85700	83000	95100	96100	107000	69100	63400	184000	169000	192000	serine hydroxymethyltransferase
CQW49_RS12240	hprA	31500	34100	28200	33000	29100	29300	32900	28600	14100	7090	52000	46100	61100	D-2-hydroxyacid dehydrogenase
CQW49_RS12255	mtkA	83000	81500	73100	92700	81900	63500	71600	58300	30300	17100	99500	85800	99400	malate--CoA ligase subunit beta
CQW49_RS12260	mtkB/sucD	65800	63600	55800	69100	63100	48900	55700	43300	17800	9720	75400	65500	62500	succinate--CoA ligase subunit alpha
CQW49_RS12265	ppc	29300	29400	24600	28100	26000	37000	40500	29300	7130	6420	54700	52200	63400	phosphoenolpyruvate carboxylase
CQW49_RS08635	eno	77600	73000	52500	58900	59100	56300	61300	57900	51000	78100	71700	63500	60800	phosphopyruvate hydratase
CQW49_RS01950	pdhB	16100	15900	15600	16800	16800	15700	14500	13400	25800	19300	10200	10800	10200	pyruvate dehydrogenase complex E1 component subunit beta
CQW49_RS12235	sga	260000	272000	204000	259000	226000	255000	305000	232000	126000	59400	502000	414000	491000	aminotransferase class V-fold PLP-dependent enzyme
TCA cycle
CQW49_RS01955	pdhA	13400	12100	14600	14500	15100	13000	14600	14000	18900	26200	8790	8700	8680	pyruvate dehydrogenase (acetyl-transferring) E1 component subunit alpha
CQW49_RS01950	pdhB	16100	15900	15600	16800	16800	15700	14500	13400	25800	19300	10200	10800	10200	pyruvate dehydrogenase complex E1 component subunit beta
CQW49_RS04760	gltA	90200	87600	82700	93300	91300	50500	52100	51300	90400	63300	58600	52900	60200	citrate synthase
CQW49_RS13170	acnA	57600	57400	75200	84300	79400	38800	43700	43200	16900	32000	71800	63500	71000	aconitate hydratase AcnA
CQW49_RS01455	icd	18700	21500	12500	13700	13300	12800	12300	12500	8530	12400	21900	22200	22000	NADP-dependent isocitrate dehydrogenase
CQW49_RS16420	sucD	71900	78600	56500	57600	61900	76700	74200	64800	119000	100000	76900	80300	76500	succinate--CoA ligase subunit alpha
CQW49_RS19010	sucC	68300	74700	48800	55700	55300	65400	63200	62300	61100	71400	70400	62400	68900	ADP-forming succinate--CoA ligase subunit beta
CQW49_RS10830	sdhC	9720	9000	9930	9520	11100	10500	9180	9530	10700	10000	12200	11200	10100	succinate dehydrogenase, cytochrome b556 subunit
CQW49_RS10835	sdhD	10100	9070	8820	9550	9190	7780	7590	7030	11600	16000	8550	7900	10600	succinate dehydrogenase, hydrophobic membrane anchor protein
CQW49_RS10840	sdhA	41400	38000	32700	32500	35600	34000	34300	33000	39800	65000	38200	38500	39500	succinate dehydrogenase flavoprotein subunit
CQW49_RS13280	fumC	18900	19400	11300	12700	11100	16600	15800	16900	12700	22400	25000	23300	24900	class II fumarate hydratase
CQW49_RS19015	mdh	45600	49700	41300	47600	47800	65600	64300	61600	50800	55700	61400	56200	64600	malate dehydrogenase
CQW49_RS04760	gltA	90200	87600	82700	93300	91300	50500	52100	51300	90400	63300	58600	52900	60200	citrate synthase
Mxa
CQW49_RS14495	mxaA	5620	5310	5790	6020	5410	5370	6000	6800	339	634	7860	8140	10700	hypothetical protein
CQW49_RS14490	mxaS	7920	7440	6600	6800	7050	8170	8710	9220	598	957	10300	10700	12600	DUF58 domain-containing protein
CQW49_RS14500	mxaC	4850	4720	4030	4020	4140	4440	4930	5150	149	135	5880	6360	6690	vWA domain-containing protein
CQW49_RS14505	mxaK	2840	2740	2400	2720	2550	2290	2470	2570	113	116	2880	3100	3070	hypothetical protein
CQW49_RS14510	mxaL	5660	5420	4480	4420	4620	5480	5890	5780	196	180	6000	6680	6220	vWA domain-containing protein
CQW49_RS14515	mxaD	55600	51100	36500	40600	41600	35700	34400	34200	1400	1200	38300	36300	39500	SRPBCC family protein
CQW49_RS14520	mxaH	11100	10500	6480	5820	6800	9910	9370	8960	285	139	10100	9490	6990	hypothetical protein
CQW49_RS14525	mxaB	6910	7410	5730	6030	6290	7190	6660	6920	4230	3900	7590	7550	6620	response regulator transcription factor
CQW49_RS14530	mxaY	4460	4050	4820	4490	4740	3160	3000	2960	4500	6830	2910	3190	3540	sensor histidine kinase
CQW49_RS14485	mxaR	49800	48800	45300	47400	55000	52800	50100	47300	6410	4840	49100	51600	58300	AAA family ATPase
CQW49_RS14475	mxaI	455000	470000	563000	571000	606000	218000	226000	236000	39500	163000	214000	193000	206000	methanol dehydrogenase [cytochrome c] subunit
CQW49_RS14465	mxaJ	218000	209000	232000	274000	254000	171000	182000	186000	68900	107000	178000	160000	227000	methanol oxidation system protein MoxJ
CQW49_RS14470	mxaG	226000	236000	184000	187000	206000	165000	173000	164000	48600	57300	201000	188000	190000	cytochrome c(L), periplasmic
CQW49_RS14460	mxaF	2360000	2470000	3670000	4360000	4080000	1140000	1250000	1440000	745000	1500000	1180000	1040000	1280000	methanol/ethanol family PQQ-dependent dehydrogenase
Formaldehyde oxidation
CQW49_RS13515	fae1	946000	922000	864000	944000	934000	606000	624000	590000	543000	363000	734000	659000	645000	formaldehyde-activating enzyme
CQW49_RS13510	fae2	186000	191000	199000	240000	224000	117000	124000	137000	137000	204000	157000	141000	172000	formaldehyde-activating enzyme
CQW49_RS13530	mch	26600	28500	20900	24500	23100	24000	23400	25500	22700	30900	34800	30600	37600	methenyltetrahydromethanopterin cyclohydrolase
CQW49_RS12245	mtdA	31200	31100	21400	23800	22700	27200	30200	25700	12200	4510	49500	42200	53200	NADP-dependent methylenetetrahydromethanopterin/methylenetetrahydrofolate dehydrogenase
CQW49_RS13885	mtdB	70100	78600	44600	46200	47500	56500	55000	60700	14100	24100	99400	90400	103000	NAD(P)-dependent methylenetetrahydromethanopterin dehydrogenase
CQW49_RS12250	fchA	18600	18400	13000	13500	13300	16900	18400	15200	7120	2190	30200	25300	29500	methenyltetrahydrofolate cyclohydrolase
CQW49_RS03840	fhcA	76700	73300	55000	60400	62100	58600	66000	64700	17700	23900	85100	81800	89600	formylmethanofuran dehydrogenase subunit A
CQW49_RS03835	fhcB	44300	42000	29200	27300	29400	33400	33100	31600	12100	14400	43900	43900	39500	hypothetical protein
CQW49_RS03850	fhcC	27400	28800	18400	17600	20000	26200	24900	23200	6350	2290	32000	31200	25000	formylmethanofuran dehydrogenase subunit C
CQW49_RS03845	fhcD	35400	33900	25000	26500	28400	30800	31500	29400	14100	6760	39900	39000	41600	formylmethanofuran--tetrahydromethanopterin N-formyltransferase
CQW49_RS12230	ftfL	77000	84300	58300	64000	58100	47400	54100	59000	41000	31100	133000	120000	135000	formate--tetrahydrofolate ligase
sMMO
CQW49_RS12490	mmoC	700000	892000	1430000	1940000	1460000	1140	1180	1280	1240	1610	1580	1530	1790	aromatic/alkene monooxygenase hydroxylase FAD-binding subunit MmoC
CQW49_RS12495	mmoD	257000	322000	657000	846000	616000	269	259	293	254	388	347	268	335	soluble methane monooxygenase-binding protein MmoD
CQW49_RS12500	mmoZ	1060000	1300000	4290000	5550000	4150000	509	518	612	434	433	574	498	607	aromatic/alkene monooxygenase hydroxylase subunit gamma
CQW49_RS12505	mmoB	845000	1130000	3940000	5180000	3870000	400	405	424	210	155	434	336	375	methane monooxygenase regulator MmoB
CQW49_RS12510	mmoY	2460000	3290000	11800000	17300000	12400000	951	889	1220	342	480	1050	907	1170	aromatic/alkene monooxygenase hydroxylase subunit beta
CQW49_RS12515	mmoX	6180000	7900000	29400000	39700000	31500000	1080	1080	1380	217	335	1560	1310	1590	aromatic/alkene monooxygenase hydroxylase subunit alpha
CQW49_RS12520	mmoG	178000	187000	180000	211000	205000	1610	1680	1590	1030	647	3050	2810	3080	Hsp60 family chaperonin
CQW49_RS12530	mmoR	141000	142000	143000	169000	167000	777	695	542	263	272	991	972	1020	sigma-54-dependent Fis family transcriptional regulator
Siderophore by plasmid-3
CQW49_RS23470		116000	121000	17700	22800	20800	47200	39900	54700	3640	10200	7220	4980	5280	efflux RND transporter periplasmic adaptor subunit
CQW49_RS24940		37200	37500	7040	8520	7340	18600	16700	23800	595	856	3490	2570	2220	MacB family efflux pump subunit. Antibiotics and virulence efflux
CQW49_RS23475	pvdQ	117000	108000	12100	14400	12200	56100	47400	62000	3460	2770	2070	1630	1600	penicillin acylase family protein
CQW49_RS23480		87600	81400	8080	11100	8510	26500	23200	32300	758	776	597	473	417	histone deacetylase family protein
CQW49_RS23485	pvdF	309000	276000	26500	37300	29400	66100	55300	78600	1720	1560	810	581	471	N(5)-hydroxyornithine transformylase PvdF
CQW49_RS23495	pvdA	260000	255000	34200	51100	36200	64300	51500	83500	2290	5570	1410	905	1070	lysine N(6)-hydroxylase/L-ornithine N(5)-oxygenase family protein
CQW49_RS23500	pvdH	133000	131000	17400	24700	18900	46000	42400	59000	569	1240	866	608	535	aspartate aminotransferase family protein
CQW49_RS23505	pvdS	46200	42700	2970	3120	3010	20000	15400	23300	150	101	429	353	250	RNA polymerase factor sigma-70
CQW49_RS23510	pvdE	152000	145000	31500	41400	38700	74600	61100	83300	2120	1820	5120	3790	3560	cyclic peptide export ABC transporter
CQW49_RS23515	fpvA	1440000	1450000	301000	409000	348000	603000	579000	762000	32100	86600	56300	31700	31200	TonB-dependent receptor
CQW49_RS23520	fpvR	31300	33300	6020	6270	6540	17300	14200	16800	5500	6480	5220	4830	4130	FecR family protein
CQW49_RS23525	fpvI	19700	19900	2680	2140	2700	19800	17800	19600	6520	3360	7490	7550	6800	RNA polymerase sigma factor
CQW49_RS23530		3340	2990	1040	951	877	2700	2370	2780	558	428	1010	784	680	IS6 family transposase
CQW49_RS23535		226000	206000	17500	23000	17500	93400	76900	95600	1860	2180	5070	4640	4950	amino acid adenylation domain-containing protein
CQW49_RS26440		94900	86900	7200	9870	7390	36500	30800	39500	482	469	1660	1480	1550	amino acid adenylation domain-containing protein
CQW49_RS26445		94600	93100	7160	9300	7040	44300	35100	43800	525	471	1580	1440	1500	condensation domain-containing protein
CQW49_RS23550	NRPS	94800	85800	6170	8400	6830	37900	29800	39000	405	416	1120	924	934	non-ribosomal peptide synthetase
CQW49_RS23555		320000	294000	23500	32600	24900	120000	97900	129000	1720	1430	2620	2330	2620	amino acid adenylation domain-containing protein
CQW49_RS23560		119000	110000	7900	9780	8020	48100	38500	51900	664	711	761	664	734	amino acid adenylation domain-containing protein
CQW49_RS23565	PKS	295000	259000	19400	25500	21000	94900	73300	105000	2080	2010	1230	1110	1170	type I polyketide synthase
CQW49_RS23570	NRPS	294000	253000	18200	22900	19000	96800	74500	105000	3160	3540	1430	1400	1310	non-ribosomal peptide synthetase
CQW49_RS23575		100000	86900	6180	8070	6280	38200	29100	42200	906	1920	425	352	342	TauD/TfdA family dioxygenase. Taurine transformation
CQW49_RS23580		105000	108000	4690	5960	4910	38500	28100	41400	675	1390	360	217	240	thioesterase II family protein
CQW49_RS23585	mbntH	33300	35800	2020	2100	1930	9720	6600	8860	399	792	52.4	51.5	43.1	MbtH family protein. Nonribosomal peptide synthetases modification proteins
CQW49_RS23595		15100	14700	1760	2270	1900	12600	7900	10400	682	2150	428	282	296	ABC transporter permease
CQW49_RS23600		1010	1010	181	224	199	1180	867	1130	110	125	167	170	148	IS630 family transposase
pMMO
CQW49_RS10275	pmoB	2320	2520	4400	3370	4370	26100	32900	52500	24500	72800	14900	13100	24200	bacterial ammonia monooxygenase, subunit AmoB
CQW49_RS10280	pmoA	1300	1460	2790	2060	2700	19000	23500	37000	30100	58600	10400	9160	14300	bacterial ammonia monooxygenase, subunit AmoA
CQW49_RS10285	pmoC	4860	5490	9800	7140	9510	25700	31700	48500	55700	115000	17000	16300	28900	bacterial ammonia monooxygenase, subunit AmoC
CQW49_RS01220	pmoC2	5100	5800	11000	7300	10000	26300	33700	50000	58200	106000	17600	17100	30400	bacterial ammonia monooxygenase, subunit AmoC
CQW49_RS01225	pmoA2	1890	2290	4450	3320	4130	29200	37000	59200	49000	115000	16500	14800	27300	bacterial ammonia monooxygenase, subunit AmoA
CQW49_RS01230	pmoB2	2230	2490	4910	3260	4230	23700	31300	48100	23800	77600	14100	12100	24800	bacterial ammonia monooxygenase, subunit AmoB
Fdh
CQW49_RS16655	fhdD	13300	15100	11400	11000	10700	4900	5260	4430	11600	7470	10100	8700	9650	formate dehydrogenase subunit delta
CQW49_RS16660	fdhC	25600	30100	32300	32100	35200	16300	17100	16600	49000	31800	24500	25900	28000	formate dehydrogenase accessory sulfurtransferase FdhD
CQW49_RS16665	fdhA	416000	492000	578000	626000	633000	174000	208000	211000	1280000	1440000	308000	283000	346000	formate dehydrogenase subunit alpha
CQW49_RS16670	fdhB	116000	131000	101000	98900	109000	27600	35100	44900	169000	300000	88300	84100	98900	formate dehydrogenase beta subunit
CQW49_RS16675	fdhG	39000	36700	46800	39800	50200	11100	11600	13500	55500	85700	32400	32400	35900	formate dehydrogenase subunit gamma
CQW49_RS16680	fdhR	7030	5660	9760	11100	9750	8210	11700	10800	14700	21300	6630	6130	6370	LysR family transcriptional regulator
CQW49_RS16160	fdhA2	731	690	863	917	861	584	579	553	1380	1600	860	840	877	formate dehydrogenase subunit alpha
Glycine degradation
CQW49_RS13385	gcvPB	4230	3800	5310	5860	5370	1890	1850	1860	58900	191000	2030	2000	2450	aminomethyl-transferring glycine dehydrogenase subunit GcvPB
CQW49_RS13390	gcvPA	4560	3820	9070	9770	8350	2810	2760	2490	78000	346000	2190	2190	3060	aminomethyl-transferring glycine dehydrogenase subunit GcvPA
CQW49_RS13395	gcvH	3190	2680	6580	6110	6160	2520	2340	2030	49700	110000	1300	1640	1710	glycine cleavage system protein GcvH
CQW49_RS13400	gcvT	7120	4950	53200	50100	47500	9140	13200	12100	77500	320000	5040	7270	10900	glycine cleavage system aminomethyltransferase GcvT
Siderophore by chromosome
CQW49_RS08335		109000	92800	5200	4900	6570	68000	61500	78000	61300	14300	10700	9330	9860	lysine N(6)-hydroxylase/L-ornithine N(5)-oxygenase family protein
CQW49_RS08340		4870	3890	449	722	476	2540	2030	2420	606	390	288	290	261	GNAT family N-acetyltransferase
CQW49_RS08345		5540	4270	436	484	517	1430	1240	1740	455	387	403	420	434	amino acid adenylation domain-containing protein

## Sheet: 3. CH4 (1Cu vs. 0Cu)
locus_tag	log2.FC.	StdErr	Wald.Stats	P.value	P.adj	CH4_0CuA	CH4_0CuB	CH4_0CuC	CH4_1CuA	CH4_1CuB	CH4_1CuC	Name	Symbol	location
CQW49_RS01940	5.65573	0.121231	46.6527	0	0	4070.39	4069.72	4633.7	272321	197369	192322	TonB-dependent receptor		C
CQW49_RS17970	5.50833	0.117104	47.0379	0	0	410.972	435.265	563.657	22963.5	19662.9	23374.9	DUF2023 family protein		C
CQW49_RS12700	5.46572	0.120582	45.3277	0	0	3530.56	4148.41	3363.64	193869	136074	170813	TonB-dependent hemoglobin/transferrin/lactoferrin family receptor		C
CQW49_RS17975	5.43288	0.103726	52.3772	0	0	2746.59	2405.67	3067.17	133152	111523	117575	flavodoxin FldA	fldA	C
CQW49_RS01935	5.42022	0.276882	19.5759	2.48e-85	6.85e-84	94.944	61.9415	111.023	5509.52	3744.24	4129.54	hypothetical protein		C
CQW49_RS01930	5.35043	0.147397	36.2994	1.65e-288	1.93e-286	96.3004	112.164	134.204	5736.39	4233.8	4624.67	hypothetical protein		C
CQW49_RS01925	4.71142	0.117776	40.0033	0	0	385.201	339.841	425.793	11829.6	9189.6	9901.87	PepSY-associated TM helix domain-containing protein		C
CQW49_RS12705	3.93497	0.109856	35.8192	5.54e-281	6.3e-279	549.319	522.318	484.355	9187.56	7691.77	7276.72	hemin uptake protein HemP	hemP	C
CQW49_RS12695	3.89838	0.110223	35.3681	5.28e-274	5.6e-272	1580.14	1573.65	1601.91	25691.7	19700.9	26647	energy transducer TonB		C
CQW49_RS10765	3.86999	0.30631	12.6342	1.37e-36	1.48e-35	1204.43	1796.3	1421.34	15261.4	28777.8	29590.1	MBL fold metallo-hydrolase		C
CQW49_RS17965	3.78043	0.101961	37.0772	6.55e-301	8.68e-299	1056.59	999.435	956.509	14239.8	12271.4	15417.1	2-oxoadipate dioxygenase/decarboxylase HglS		C
CQW49_RS12710	3.67266	0.111327	32.9897	1.14e-238	9.56e-237	1875.82	2213.15	2569.4	31305.3	26444	28473.3	heme/hemin ABC transporter substrate-binding protein		C
CQW49_RS08335	3.60739	0.116425	30.9848	8.65e-211	6.07e-209	4286.04	4031.22	5430.39	63721.3	50620.7	56016.5	lysine N(6)-hydroxylase/L-ornithine N(5)-oxygenase family protein		C
CQW49_RS10770	3.43431	0.301194	11.4023	4.07e-30	3.4e-29	92.2313	113.838	119.564	854.356	1463.62	1618.28	YeeE/YedE family protein		C
CQW49_RS12715	3.28435	0.115427	28.4538	4.37e-178	2.48e-176	1169.17	932.471	1259.08	12387.4	9931.22	10967.3	FecCD family ABC transporter permease		C
CQW49_RS10280	3.23771	0.304559	10.6308	2.14e-26	1.56e-25	2294.93	1692.51	2226.57	30254.3	19357.7	15663.9	bacterial ammonia monooxygenase, subunit AmoA	amoA	C
CQW49_RS01225	3.22375	0.314761	10.2419	1.29e-24	8.61e-24	3667.55	2730.45	3413.66	48400.4	30442.2	24006.8	bacterial ammonia monooxygenase, subunit AmoA	amoA	C
CQW49_RS10275	3.03882	0.310517	9.78632	1.29e-22	8.12e-22	3628.22	2779	3606.43	42867.2	27064	21504.3	bacterial ammonia monooxygenase, subunit AmoB	amoB	C
CQW49_RS23525	2.90635	0.100863	28.8148	1.4e-182	8.15e-181	2206.77	1764.5	2227.79	16012.4	14685.6	16288	RNA polymerase sigma factor		P3
CQW49_RS01230	2.88942	0.32451	8.90396	5.39e-19	2.84e-18	4044.61	2683.57	3496.63	39326.2	25735.9	19549.8	bacterial ammonia monooxygenase, subunit AmoB	amoB	C
CQW49_RS23580	2.76887	0.128504	21.547	5.64e-103	1.82e-101	3864.22	4910.12	4056.62	33846.9	23167.8	31742.3	thioesterase II family protein		P3
CQW49_RS12690	2.74333	0.0987225	27.7883	6.01e-170	3.3e-168	12063.3	14559.6	12695.7	93113.4	79205.3	93251.9	antibiotic biosynthesis monooxygenase family protein		C
CQW49_RS21900	2.73448	0.162548	16.8226	1.67e-63	3.21e-62	82.7369	88.727	111.023	757.434	599.129	580.555	STN domain-containing protein		P1
CQW49_RS12685	2.67106	0.102148	26.1489	1.01e-150	4.89e-149	3626.86	3786.8	3812.62	26878.5	20480.6	24800.2	GGDEF domain-containing protein		C
CQW49_RS23505	2.66723	0.120975	22.0477	1e-107	3.55e-106	2444.13	2571.41	2486.44	19067.2	12717.9	16482.6	RNA polymerase factor sigma-70		P3
CQW49_RS21115	2.54347	0.10856	23.4291	2.16e-121	8.37e-120	5254.47	4376.08	5924.5	33126.1	28571.3	29933.4	DUF2325 domain-containing protein		C
CQW49_RS12720	2.5226	0.113779	22.1711	6.53e-109	2.36e-107	1114.91	1128.34	1300.56	7867.26	5844.99	6889.15	heme ABC transporter ATP-binding protein		C
CQW49_RS14735	2.50269	0.105535	23.7143	2.57e-124	1.01e-122	2547.21	2174.65	2613.32	15756.8	13742	12485.1	AraC family transcriptional regulator		C
CQW49_RS21895	2.42094	0.11254	21.5117	1.21e-102	3.88e-101	1741.54	1550.21	1897.16	10605.5	9499.29	7989.36	TonB-dependent receptor		P1
CQW49_RS23560	2.40899	0.115486	20.8596	1.25e-96	3.82e-95	6511.8	8050.72	6628.46	42416.3	31660.1	39641.5	amino acid adenylation domain-containing protein		P3
CQW49_RS23575	2.38926	0.129072	18.5111	1.68e-76	4.01e-75	5093.07	6649.5	5187.6	34447.1	23959.5	31437	TauD/TfdA family dioxygenase		P3
CQW49_RS26445	2.36909	0.118327	20.0215	3.58e-89	1.02e-87	5900.09	7662.33	5812.26	35771	28886.7	36501.4	uncharacterized gene		P3
CQW49_RS23600	2.36715	0.145735	16.2429	2.51e-59	4.37e-58	149.198	184.15	164.705	923.997	713.761	968.12	IS630 family transposase		P3
CQW49_RS23595	2.35462	0.139106	16.9268	2.85e-64	5.61e-63	1454	1871.64	1566.53	8479.67	6506.82	10400.2	ABC transporter permease		P3
CQW49_RS24655	2.32615	0.138125	16.8409	1.22e-63	2.37e-62	339.086	343.189	337.95	1444.51	1595.35	2152.96	tetratricopeptide repeat protein		C
CQW49_RS23550	2.29805	0.12146	18.9203	7.77e-80	1.97e-78	5079.5	6919.03	5639.01	31890.5	24552.9	31247.2	non-ribosomal peptide synthetase		P3
CQW49_RS10775	2.22202	0.213623	10.4016	2.44e-25	1.69e-24	97.6567	82.0306	80.5225	269.23	427.497	561.573	DUF6691 family protein		C
CQW49_RS03435	2.21315	0.101294	21.8488	7.98e-106	2.68e-104	118637	123326	149269	657007	604747	565952	TonB-dependent receptor plug domain-containing protein		C
CQW49_RS14725	2.18902	0.107179	20.424	1.02e-92	3e-91	3389.5	4317.49	3323.38	17890.5	15586.8	17203.1	TonB-dependent receptor		C
CQW49_RS23570	2.17949	0.120832	18.0374	9.92e-73	2.2e-71	14965.9	18840.3	15667.7	85490.9	61297.3	79672.1	non-ribosomal peptide synthetase		P3
CQW49_RS23535	2.17818	0.116067	18.7666	1.42e-78	3.52e-77	14415.2	18910.6	14457.4	78107.6	63306.2	76914.9	uncharacterized gene		P3
CQW49_RS26440	2.10607	0.121758	17.2972	4.94e-67	1.03e-65	5932.64	8124.38	6105.07	32278.2	25350.2	30042.6	uncharacterized gene		P3
CQW49_RS21875	2.10046	0.11044	19.0191	1.19e-80	3.09e-79	3213.18	4191.93	3701.59	18107.3	15074.5	14832.6	uncharacterized gene		P1
CQW49_RS24600	2.09249	0.17496	11.9598	5.77e-33	5.42e-32	88.1623	103.794	59.7818	325.948	366.697	388.355	hypothetical protein		C
CQW49_RS16960	2.08472	0.081723	25.5096	1.54e-143	6.82e-142	28976.9	32539.4	29807.9	128433	125580	135128	hypothetical protein		C
CQW49_RS23475	2.08142	0.107088	19.4365	3.79e-84	1.02e-82	9950.13	11822.5	10077.5	50654	38999.7	46186.6	penicillin acylase family protein		P3
CQW49_RS23555	2.07797	0.123773	16.7886	2.96e-63	5.62e-62	19397.1	26805.6	20545.4	105275	80610.7	98885	uncharacterized gene		P3
CQW49_RS26390	2.06782	0.156797	13.1879	1.03e-39	1.21e-38	118.002	80.3565	115.904	487.486	415.463	452.422	hypothetical protein		P1
CQW49_RS08340	2.06668	0.144386	14.3136	1.8e-46	2.46e-45	370.282	594.304	392.852	1977.94	1668.19	2094.43	GNAT family N-acetyltransferase		C
CQW49_RS19120	2.04644	0.343908	5.95055	2.67e-09	8e-09	4085.31	4456.44	5469.43	13450.7	19303.9	30516.3	methylenetetrahydrofolate reductase [NAD(P)H]	metF	C
CQW49_RS21110	2.04141	0.111512	18.3066	7.33e-75	1.69e-73	541.181	460.376	472.154	2285.94	1922.15	1914.88	hypothetical protein		C
CQW49_RS23585	2.03588	0.12188	16.704	1.23e-62	2.28e-61	1665.59	1731.01	1597.03	7239.06	5432.69	8007.55	MbtH family protein		P3
CQW49_RS23565	2.02959	0.125645	16.1534	1.07e-58	1.84e-57	15988.6	21031.7	17337.9	85786	60363.8	78132.9	type I polyketide synthase		P3
CQW49_RS05410	1.99192	0.148219	13.4391	3.57e-41	4.37e-40	109.864	97.0975	114.683	422.871	425.597	457.168	energy transducer TonB		C
CQW49_RS25810	1.9893	0.182217	10.9172	9.54e-28	7.25e-27	69.1735	65.2897	67.102	274.256	239.398	306.888	ATP-binding protein		P1
CQW49_RS26395	1.98919	0.122848	16.1923	5.72e-59	9.89e-58	218.371	267.855	245.227	1061.84	899.96	963.374	response regulator		P1
CQW49_RS26220	1.95345	0.113025	17.2833	6.28e-67	1.3e-65	1136.62	1573.65	1464.04	5826.14	5115.39	5346.01	chemotaxis protein CheW		P1
CQW49_RS14935	1.94832	0.111779	17.4301	4.87e-68	1.03e-66	1327.86	1429.68	1283.48	5831.88	5523.26	4353.37	uncharacterized gene		C
CQW49_RS12725	1.94103	0.133336	14.5574	5.24e-48	7.46e-47	830.082	589.281	730.802	3274.55	2342.05	2751.71	DUF4142 domain-containing protein		C
CQW49_RS10285	1.90862	0.294981	6.47032	9.78e-11	3.23e-10	8072.95	5879.42	7853.38	39632.8	26057.7	21160.2	bacterial ammonia monooxygenase, subunit AmoC	amoC	C
CQW49_RS12955	1.86882	0.120772	15.4739	5.2e-54	8.25e-53	290.257	266.181	226.927	953.433	1015.86	909.589	hypothetical protein		C
CQW49_RS01220	1.86106	0.305105	6.09973	1.06e-09	3.27e-09	9034.6	6008.33	8291.37	40826	27715.1	21649	bacterial ammonia monooxygenase, subunit AmoC	amoC	C
CQW49_RS26385	1.84161	0.131617	13.9922	1.74e-44	2.29e-43	160.048	175.78	184.226	639.69	578.862	667.56	uncharacterized gene		P1
CQW49_RS15195	1.83528	0.150405	12.2023	3.02e-34	2.99e-33	138.347	125.557	122.004	401.332	489.563	505.415	hypothetical protein		C
CQW49_RS26215	1.80705	0.108667	16.6292	4.29e-62	7.87e-61	477.433	552.451	509.976	1995.17	1762.55	1659.41	uncharacterized gene		P1
CQW49_RS25805	1.78475	0.104061	17.1509	6.18e-66	1.27e-64	393.339	395.086	358.691	1275.79	1350.26	1344.61	response regulator transcription factor		P1
CQW49_RS13045	1.78463	0.136071	13.1155	2.69e-39	3.1e-38	316.028	291.292	259.868	1142.97	1047.53	824.958	hypothetical protein		C
CQW49_RS05890	1.75761	0.121231	14.4981	1.25e-47	1.75e-46	2274.59	2172.97	2166.79	9036.79	7480.88	6038.88	RNA polymerase sigma factor		C
CQW49_RS18845	1.75589	0.112743	15.5743	1.09e-54	1.74e-53	375.707	331.471	308.669	1148.71	1092.49	1214.1	OmpA family protein		C
CQW49_RS13820	1.75481	0.103525	16.9506	1.91e-64	3.77e-63	693.091	785.15	610.019	2427.38	2335.08	2306.4	molybdate ABC transporter substrate-binding protein		C
CQW49_RS05415	1.74963	0.153732	11.3811	5.19e-30	4.32e-29	113.933	93.7493	104.923	339.589	355.297	375.7	ExbD/TolR family protein		C
CQW49_RS26210	1.74507	0.116443	14.9865	9e-51	1.34e-49	252.28	316.404	297.689	1009.43	929.726	981.566	hypothetical protein		P1
CQW49_RS26375	1.72206	0.667804	2.57869	0.00991763	0.0156693	1.35634	1.67409	1.22004	10.0513	11.3999	3.16379	IS110 family transposase		P1
CQW49_RS25940	1.68169	0.1209	13.9098	5.52e-44	7.24e-43	236.004	217.632	241.567	804.1	736.561	713.435	transposase		P3
CQW49_RS05440	1.68058	0.110605	15.1944	3.85e-52	5.89e-51	397.409	505.577	446.534	1536.41	1439.56	1366.76	molybdate ABC transporter substrate-binding protein	modA	C
CQW49_RS19115	1.67039	0.118143	14.1387	2.19e-45	2.94e-44	14588.8	14238.2	15764.1	37571.6	50943	54522.4	methionine synthase	metH	C
CQW49_RS21265	1.6411	0.0880127	18.6461	1.36e-77	3.32e-76	1188.16	1063.05	1100.47	3443.99	3579.57	3480.17	TonB-dependent receptor		C
CQW49_RS12775	1.63838	0.0806312	20.3195	8.65e-92	2.47e-90	14976.7	15806.8	16763.3	49102.5	48146.9	51296.1	four-helix bundle copper-binding protein		C
CQW49_RS23635	1.62785	0.118954	13.6848	1.25e-42	1.59e-41	355.362	383.368	400.172	1033.84	1199.52	1315.35	IS66 family transposase	tnpC	P3
CQW49_RS18885	1.62497	0.0784391	20.7163	2.47e-95	7.42e-94	4824.51	5028.98	4761.8	15623.2	15001.7	14592.2	Spy/CpxP family protein refolding chaperone		C
CQW49_RS05435	1.61787	0.118417	13.6626	1.7e-42	2.12e-41	325.522	455.354	419.693	1246.36	1195.09	1262.35	molybdate ABC transporter substrate-binding protein		C
CQW49_RS25945	1.60779	0.222421	7.22858	4.88e-13	1.85e-12	55.6101	53.571	30.5009	136.41	153.265	141.58	IS66 family transposase		P3
CQW49_RS08345	1.59755	0.130656	12.2272	2.23e-34	2.22e-33	359.431	398.435	427.013	1421.53	1019.66	1180.09	amino acid adenylation domain-containing protein		C
CQW49_RS16590	1.59526	0.0870842	18.3186	5.88e-75	1.36e-73	1869.04	1970.41	1749.53	5466.44	5919.72	5553.24	glutathione S-transferase family protein		C
CQW49_RS21880	1.58995	0.0901317	17.6403	1.21e-69	2.65e-68	1057.95	1047.98	1073.63	3402.35	3188.81	3023	methyl-accepting chemotaxis protein		P1
CQW49_RS21850	1.57118	0.114939	13.6697	1.54e-42	1.93e-41	328.235	443.635	373.331	1151.59	1120.36	1140.55	uncharacterized gene		P1
CQW49_RS20200	1.5605	0.129286	12.0702	1.52e-33	1.46e-32	714.793	701.446	734.462	1751.07	2030.45	2621.2	DHA2 family efflux MFS transporter permease subunit		C
CQW49_RS13825	1.55643	0.0886972	17.5476	6.2e-69	1.35e-67	838.22	912.382	868.666	2573.84	2575.11	2579.28	substrate-binding domain-containing protein		C
CQW49_RS11200	1.55627	0.0925158	16.8216	1.69e-63	3.25e-62	2646.23	2427.44	2574.28	6768.8	7881.77	7947.44	tRNA pseudouridine(55) synthase TruB	truB	C
CQW49_RS20135	1.54926	0.102759	15.0767	2.3e-51	3.47e-50	5288.38	4068.05	4360.41	12703.3	14149.2	13518.9	hypothetical protein		C
CQW49_RS15435	1.54878	0.122115	12.683	7.35e-37	8.03e-36	1574.71	2184.69	1547.01	5696.91	4948.83	4974.27	cupin domain-containing protein		C
CQW49_RS23480	1.54815	0.12789	12.1053	9.9e-34	9.57e-33	6658.29	9130.51	7033.51	26365.9	19110.7	21809.6	histone deacetylase family protein		P3
CQW49_RS16945	1.54009	0.111087	13.8638	1.05e-43	1.37e-42	642.907	544.081	539.256	1779.79	1768.25	1504.38	thioesterase II family protein		C
CQW49_RS03325	1.53914	0.102668	14.9915	8.35e-51	1.25e-49	10842.6	13560.2	12700.6	38769.1	37296.1	32330	outer membrane protein		C
CQW49_RS05420	1.53858	0.129637	11.8684	1.73e-32	1.6e-31	203.451	259.485	229.367	608.101	694.128	718.971	TonB-system energizer ExbB	exbB	C
CQW49_RS14325	1.53575	0.0926079	16.5834	9.19e-62	1.68e-60	40516.7	44125.8	49565.2	126092	138088	126635	adenosylhomocysteinase	ahcY	C
CQW49_RS23625	1.50763	0.199632	7.55204	4.28e-14	1.72e-13	71.8862	58.5933	50.0215	189.538	157.065	176.381	IS66 family insertion sequence element accessory protein TnpB	tnpB	P3
CQW49_RS06295	1.49376	0.0931895	16.0293	7.98e-58	1.35e-56	1106.78	1054.68	1220.04	3026.14	3267.34	3283.22	hypothetical protein		C
CQW49_RS20790	1.48862	0.13676	10.8849	1.36e-27	1.03e-26	366.213	413.501	300.129	1174.56	1002.56	867.669	carbonic anhydrase		C
CQW49_RS13895	1.4823	0.0919972	16.1125	2.08e-58	3.55e-57	971.142	877.226	867.446	2496.3	2625.78	2497.81	IS4 family transposase		C
CQW49_RS05405	1.48184	0.0846055	17.5147	1.11e-68	2.39e-67	1723.91	1737.71	1588.49	4690.34	4615.06	4840.6	alginate export family protein		C
CQW49_RS18155	1.47911	0.0799747	18.4947	2.28e-76	5.41e-75	3712.31	3626.09	3912.66	10197	10823	10451.6	chromosome segregation protein SMC	smc	C
CQW49_RS16310	1.47893	0.14421	10.2553	1.12e-24	7.51e-24	241.429	231.025	209.846	526.255	642.195	751.4	ABC transporter substrate-binding protein		C
CQW49_RS10520	1.47424	0.100299	14.6984	6.6e-49	9.54e-48	20986.7	19448	24037.2	53863.2	63150.5	63005.3	50S ribosomal protein L3	rplC	C
CQW49_RS16485	1.46327	0.182839	8.00304	1.21e-15	5.41e-15	78.6679	68.6379	68.3221	191.692	193.165	220.674	IS4 family transposase		C
CQW49_RS09390	1.46122	0.0994831	14.6881	7.68e-49	1.1e-47	488.283	508.925	525.836	1342.56	1434.49	1437.94	16S rRNA (guanine(966)-N(2))-methyltransferase RsmD	rsmD	C
CQW49_RS21950	1.45871	0.149524	9.75564	1.74e-22	1.09e-21	119.358	107.142	129.324	337.435	326.164	330.616	hypothetical protein		P1
CQW49_RS14330	1.4585	0.0963475	15.1379	9.1e-52	1.38e-50	554.744	522.318	534.376	1507.69	1480.72	1462.46	REP-associated tyrosine transposase		C
CQW49_RS21935	1.45245	0.0984785	14.749	3.12e-49	4.53e-48	2836.11	2489.38	2762.16	8226.23	7331.41	6688.25	sigma-70 family RNA polymerase sigma factor		P1
CQW49_RS05900	1.44912	0.112063	12.9314	2.99e-38	3.38e-37	1238.34	1285.7	1196.86	4008.3	3226.18	2981.08	TonB-dependent siderophore receptor		C
CQW49_RS18515	1.44311	0.246272	5.85983	4.63e-09	1.36e-08	58.3228	48.5487	39.0412	183.076	122.232	102.032	hypothetical protein		C
CQW49_RS23530	1.43989	0.103737	13.8803	8.34e-44	1.09e-42	855.852	783.476	724.702	2274.45	1949.39	2220.98	uncharacterized gene		P3
CQW49_RS26435	1.43603	0.247959	5.79138	6.98e-09	2.03e-08	1118.98	1118.3	1129.75	2210.56	3052.64	4130.33	uncharacterized gene		P2
CQW49_RS12000	1.43519	0.105974	13.5429	8.73e-42	1.08e-40	859.921	738.276	836.945	2056.92	2107.72	2466.96	Hsp70 family protein		C
CQW49_RS15190	1.43393	0.119634	11.9859	4.21e-33	3.98e-32	1159.67	1104.9	1240.78	2588.92	3275.57	3677.91	DUF930 domain-containing protein		C
CQW49_RS21210	1.43188	0.178593	8.01758	1.08e-15	4.83e-15	101.726	71.9861	74.4223	208.204	235.598	238.075	hypothetical protein		C
CQW49_RS19315	1.42812	0.0986807	14.4722	1.82e-47	2.53e-46	4372.85	4026.2	4733.74	10588.3	11966.7	12961.3	hypothetical protein		C
CQW49_RS05425	1.41684	0.109871	12.8954	4.78e-38	5.36e-37	554.744	520.643	437.993	1293.02	1342.02	1421.33	ShlB/FhaC/HecB family hemolysin secretion/activation protein		C
CQW49_RS00585	1.41618	0.654529	2.16365	0.0304909	0.0443698	451.662	498.88	618.559	4309.12	356.564	1487.77	MAPEG family protein		C
CQW49_RS22640	1.40802	0.119175	11.8147	3.28e-32	2.99e-31	276.694	282.922	236.687	731.588	685.895	702.361	DUF5671 domain-containing protein		P2
CQW49_RS13480	1.40766	0.0984664	14.2959	2.32e-46	3.17e-45	725.644	651.223	672.24	1798.46	1727.72	1940.19	ribonuclease III	rnc	C
CQW49_RS01580	1.40553	0.0875727	16.0499	5.73e-58	9.69e-57	14428.8	11973.1	13428.9	35251.9	35140.2	35515.1	RHS repeat-associated core domain-containing protein		C
CQW49_RS20875	1.40546	0.0902745	15.5687	1.19e-54	1.9e-53	1125.76	992.738	1057.77	2784.91	2905.08	2762.78	IS4 family transposase		C
CQW49_RS10455	1.40426	0.103898	13.5158	1.26e-41	1.56e-40	7944.1	7883.31	9906.7	20831.9	23887.3	23750.6	30S ribosomal protein S14	rpsN	C
CQW49_RS10780	1.38911	0.202912	6.84586	7.6e-12	2.68e-11	65.1045	83.7047	52.4616	154.359	170.999	205.646	YgaP family membrane protein		C
CQW49_RS16930	1.38154	0.0760855	18.1577	1.12e-73	2.55e-72	5380.61	5362.13	5552.39	13841.3	14332.2	14398.4	efflux RND transporter periplasmic adaptor subunit		C
CQW49_RS21915	1.38037	0.138694	9.95265	2.46e-23	1.58e-22	363.5	281.248	442.873	855.792	972.159	1045.63	FecR/PupR family sigma factor regulator		P1
CQW49_RS18520	1.37476	0.104149	13.2	8.77e-40	1.03e-38	2696.41	2971.52	2734.1	8425.1	6927.35	6535.6	methyl-accepting chemotaxis protein		C
CQW49_RS01310	1.37452	0.0922374	14.902	3.2e-50	4.72e-49	1984.33	1950.32	2285.13	5157.73	5396.59	5648.16	single-stranded-DNA-specific exonuclease RecJ	recJ	C
CQW49_RS07530	1.36944	0.437908	3.12724	0.00176457	0.00310099	9.4944	6.69638	8.54026	20.1025	27.8665	23.7284	helix-turn-helix domain-containing protein		C
CQW49_RS22900	1.3607	0.135969	10.0075	1.41e-23	9.18e-23	222.44	212.61	257.428	649.024	635.228	514.116	efflux transporter outer membrane subunit		P2
CQW49_RS23930	1.35356	0.131606	10.2849	8.24e-25	5.57e-24	176.325	209.262	175.685	472.409	468.03	498.297	uncharacterized gene		P3
CQW49_RS24940	1.34992	0.119682	11.2792	1.66e-29	1.36e-28	5802.44	7016.13	6066.02	19424.8	13731.2	15279.5	MacB family efflux pump subunit		P3
CQW49_RS23520	1.34786	0.0944221	14.2749	3.14e-46	4.26e-45	4962.86	5159.56	5404.76	13752.3	11676	14255.2	FecR family protein		P3
CQW49_RS22940	1.34489	0.107889	12.4655	1.15e-35	1.19e-34	636.125	505.577	528.276	1481.84	1373.69	1414.21	hypothetical protein		P2
CQW49_RS12110	1.34452	0.0822716	16.3425	4.92e-60	8.7e-59	8344.22	7411.22	8051.03	19452	20421.7	20774.2	peptide chain release factor 2	prfB	C
CQW49_RS08620	1.33799	0.103898	12.878	5.99e-38	6.69e-37	1265.47	981.02	1185.88	3018.25	2966.51	2747.75	ribosome biogenesis GTP-binding protein YihA/YsxC	yihA	C
CQW49_RS11950	1.33593	0.113887	11.7303	8.91e-32	8.02e-31	839.576	845.418	778.384	1927.69	1882.25	2442.45	hypothetical protein		C
CQW49_RS22935	1.32917	0.0893992	14.8678	5.33e-50	7.8e-49	1506.9	1672.42	1616.55	4197.83	3779.7	4110.55	DUF6522 family protein		P2
CQW49_RS23610	1.3271	0.11878	11.1727	5.54e-29	4.49e-28	371.638	344.864	381.872	926.151	823.96	1029.81	IS6 family transposase		P3
CQW49_RS23955	1.32123	0.0746526	17.6983	4.32e-70	9.5e-69	18823.3	19275.5	18949.6	46181.9	47640.2	49071.2	RHS repeat-associated core domain-containing protein		P3
CQW49_RS14720	1.3151	0.0907661	14.4889	1.42e-47	1.99e-46	891.117	929.123	883.307	2320.4	2142.55	2284.26	Fe2+-dependent dioxygenase		C
CQW49_RS20005	1.31264	0.319386	4.10987	3.96e-05	8.3e-05	18.9888	15.0669	21.9607	53.128	48.133	46.6659	glycosyltransferase		C
CQW49_RS05025	1.30906	0.102896	12.7222	4.45e-37	4.89e-36	2417	2184.69	2404.69	5092.39	5809.52	6546.67	acetyl-CoA carboxylase biotin carboxyl carrier protein	accB	C
CQW49_RS17545	1.30845	0.0939772	13.9231	4.59e-44	6.03e-43	35071	36995.8	39491.4	83150.4	92181	102026	class I SAM-dependent methyltransferase		C
CQW49_RS16935	1.30623	0.0782022	16.7033	1.24e-62	2.3e-61	11039.3	11924.6	11960	28870.8	29580.9	28136.4	efflux RND transporter permease subunit		C
CQW49_RS15430	1.30618	0.0982731	13.2913	2.6e-40	3.1e-39	2648.94	3286.25	2647.48	7305.11	6936.85	7050.5	dihydrodipicolinate synthase family protein		C
CQW49_RS10515	1.30499	0.0927985	14.0626	6.45e-45	8.55e-44	19108.2	17213	19861	42453.6	50438.9	46448.4	50S ribosomal protein L4	rplD	C
CQW49_RS18140	1.29978	0.184261	7.05401	1.74e-12	6.39e-12	115.289	130.579	131.764	235.486	307.798	401.01	hypothetical protein		C
CQW49_RS24760	1.29976	0.0821883	15.8144	2.48e-56	4.1e-55	2144.38	2291.84	2285.13	5707.68	5382.03	5503.41	hypothetical protein		C
CQW49_RS05020	1.29623	0.079731	16.2575	1.97e-59	3.47e-58	8124.49	8755.52	8274.29	21129.2	21142.4	19661.4	acetyl-CoA carboxylase biotin carboxylase subunit	accC	C
CQW49_RS05430	1.29243	0.101917	12.6812	7.51e-37	8.19e-36	603.573	647.875	585.618	1384.92	1552.29	1575.57	filamentous hemagglutinin N-terminal domain-containing protein		C
CQW49_RS10510	1.27933	0.0955099	13.3948	6.49e-41	7.82e-40	9772.45	8578.06	10361.8	21710.7	25209.6	23054.5	50S ribosomal protein L23		C
CQW49_RS11845	1.27767	0.0975916	13.0921	3.66e-39	4.21e-38	5057.8	4545.17	4897.23	10528.7	11598.1	13178	aminotransferase class I/II-fold pyridoxal phosphate-dependent enzyme		C
CQW49_RS23640	1.27251	0.459578	2.76888	0.00562502	0.00923889	6.78172	10.0446	7.32022	15.0769	19.6332	30.056	IS66 family insertion sequence element accessory protein TnpB	tnpB	P3
CQW49_RS16940	1.26815	0.0850615	14.9086	2.9e-50	4.28e-49	1845.98	1967.06	1971.58	4852.6	4684.73	4434.84	TolC family protein		C
CQW49_RS10010	1.26647	0.112882	11.2194	3.27e-29	2.67e-28	11737.8	14670.1	13296	30461.8	37337.2	28215.5	TonB-dependent receptor plug domain-containing protein		C
CQW49_RS15205	1.26545	0.108396	11.6744	1.72e-31	1.53e-30	626.63	646.201	650.28	1365.53	1565.59	1715.56	DUF5996 family protein		C
CQW49_RS09765	1.26249	0.0923368	13.6726	1.48e-42	1.86e-41	2208.13	2494.4	2525.48	5863.47	5388.99	6149.62	CheR family methyltransferase		C
CQW49_RS13890	1.26119	0.103429	12.1937	3.36e-34	3.32e-33	4461.01	4526.75	5076.57	12852.7	11032.6	9981.76	hydantoinase/oxoprolinase family protein		C
CQW49_RS02660	1.25709	0.10004	12.5659	3.25e-36	3.45e-35	824.657	704.794	872.327	1898.97	1962.68	1917.26	GIY-YIG nuclease family protein		C
CQW49_RS16835	1.25705	0.117721	10.6782	1.29e-26	9.44e-26	509.985	406.805	422.133	1156.61	1093.76	971.283	molybdenum ABC transporter ATP-binding protein	modC	C
CQW49_RS23500	1.2558	0.132059	9.50938	1.92e-21	1.14e-20	14362.3	20360.3	15589.6	48233.1	34868.5	37903.8	aspartate aminotransferase family protein		P3
CQW49_RS23250	1.25214	0.13021	9.61633	6.82e-22	4.14e-21	217.015	200.891	187.886	473.845	462.33	516.489	IS66 family transposase	tnpC	P2
CQW49_RS23805	1.25196	0.100345	12.4766	1e-35	1.04e-34	915.532	810.262	773.504	1862.35	2077.32	2036.69	hypothetical protein		P3
CQW49_RS21965	1.25148	0.106297	11.7734	5.35e-32	4.86e-31	4753.98	4684.12	4886.25	13124.8	11504.4	9635.32	RNA polymerase sigma factor		P1
CQW49_RS24550	1.25091	0.108916	11.4852	1.57e-30	1.34e-29	1902.95	1722.64	1933.76	5126.14	4312.33	3863.78	hypothetical protein		C
CQW49_RS11195	1.25055	0.110185	11.3495	7.46e-30	6.18e-29	2064.35	1841.5	1873.98	3853.94	4851.93	5118.22	30S ribosome-binding factor RbfA	rbfA	C
CQW49_RS00205	1.24601	0.092692	13.4425	3.41e-41	4.18e-40	9191.94	8586.43	8862.35	18861.9	21297.6	23255.4	tetratricopeptide repeat protein		C
CQW49_RS19880	1.24417	0.164994	7.54069	4.67e-14	1.88e-13	105.795	82.0306	113.463	244.102	243.198	241.239	NADPH-dependent FMN reductase		C
CQW49_RS21925	1.24181	0.114776	10.8194	2.78e-27	2.07e-26	1833.78	1930.23	2169.23	5572.7	4318.67	4221.29	TonB-dependent receptor		P1
CQW49_RS04500	1.24123	0.2922	4.24787	2.16e-05	4.63e-05	23.0578	23.4373	24.4007	53.846	59.5329	60.9029	IS4 family transposase		C
CQW49_RS10475	1.24104	0.113132	10.9698	5.34e-28	4.1e-27	9153.96	7283.99	8885.53	17014.6	22030.3	21138.1	30S ribosomal protein S17	rpsQ	C
CQW49_RS22945	1.24068	0.119136	10.414	2.14e-25	1.49e-24	347.224	282.922	296.469	690.665	770.127	745.072	IS66 family transposase	tnpC	P2
CQW49_RS06010	1.2322	0.0919448	13.4015	5.92e-41	7.16e-40	10007.1	9271.14	9648.05	25357.2	21889.7	20945.1	homospermidine synthase		C
CQW49_RS15285	1.23164	0.107348	11.4734	1.79e-30	1.53e-29	569.664	470.421	497.775	1249.94	1244.49	1138.17	type VI toxin-antitoxin system SocA family antitoxin	socA	C
CQW49_RS17905	1.23072	0.0914862	13.4525	2.97e-41	3.66e-40	2212.2	2283.47	2394.93	5421.21	5850.06	4955.29	cobaltochelatase subunit CobN	cobN	C
CQW49_RS07275	1.22388	0.168288	7.27253	3.53e-13	1.35e-12	92.2313	110.49	101.263	225.435	267.265	222.256	twin-arginine translocation signal domain-containing protein		C
CQW49_RS04285	1.22094	0.137638	8.87066	7.27e-19	3.82e-18	2296.29	1888.38	2591.36	4605.63	4681.56	6643.17	acetyl-CoA carboxylase carboxyltransferase subunit alpha		C
CQW49_RS18360	1.22085	0.100543	12.1426	6.28e-34	6.13e-33	1544.87	1972.08	1927.66	4230.86	4256.6	4248.97	STY0301 family protein		C
CQW49_RS24055	1.21925	0.376863	3.23526	0.0012153	0.00218644	9.4944	28.4596	15.8605	38.7691	27.8665	64.8577	uncharacterized gene		P3
CQW49_RS14295	1.21824	0.13269	9.18108	4.27e-20	2.37e-19	878.91	808.588	950.409	1664.92	1989.92	2534.2	thiazole synthase		C
CQW49_RS08355	1.21438	0.155443	7.81235	5.61e-15	2.39e-14	218.371	162.387	245.227	530.562	539.596	405.756	uncharacterized gene		C
CQW49_RS07665	1.20944	0.0788953	15.3297	4.85e-53	7.51e-52	4168.04	4225.42	4188.39	9263.66	9904.62	9997.57	glycosyltransferase family 2 protein		C
CQW49_RS04360	1.20265	0.0990944	12.1364	6.77e-34	6.6e-33	977.923	865.507	843.046	1924.81	2155.22	2127.65	glycolate oxidase subunit GlcE	glcE	C
CQW49_RS18145	1.19956	0.105747	11.3437	7.97e-30	6.6e-29	2441.42	2348.75	2609.66	4879.88	5768.99	6428.82	zinc ribbon domain-containing protein YjdM		C
CQW49_RS16520	1.19933	0.144734	8.28646	1.17e-16	5.49e-16	333.66	323.1	337.95	634.665	709.328	962.583	hypothetical protein		C
CQW49_RS23470	1.19598	0.117199	10.2046	1.89e-24	1.26e-23	14609.2	18778.3	17192.8	44726.6	32869.1	38906.7	efflux RND transporter periplasmic adaptor subunit		P3
CQW49_RS23470	1.19598	0.117199	10.2046	1.89e-24	1.26e-23	14609.2	18778.3	17192.8	44726.6	32869.1	38906.7	efflux RND transporter periplasmic adaptor subunit		P3
CQW49_RS22895	1.19053	0.105478	11.287	1.52e-29	1.25e-28	629.343	559.148	652.72	1532.1	1357.86	1339.86	MFS transporter		P2
CQW49_RS03030	1.18901	0.100831	11.7921	4.29e-32	3.9e-31	904.681	888.944	1096.81	2189.02	2197.65	2242.34	Mth938-like domain-containing protein		C
CQW49_RS21855	1.18475	0.147882	8.01146	1.13e-15	5.07e-15	120.715	157.365	140.304	324.512	309.698	321.125	HEAT repeat domain-containing protein		P1
CQW49_RS10480	1.18271	0.101422	11.6613	2.01e-31	1.77e-30	4455.59	3820.28	4371.39	8538.54	10671	9624.25	50S ribosomal protein L29	rpmC	C
CQW49_RS12290	1.18044	0.101111	11.6747	1.72e-31	1.52e-30	853.14	768.409	896.727	1782.66	2058.32	1898.27	metal ABC transporter ATP-binding protein		C
CQW49_RS24850	1.17518	0.192353	6.10951	9.99e-10	3.08e-09	112.576	87.0529	76.8623	182.358	193.165	258.64	hypothetical protein		P2
CQW49_RS10460	1.16708	0.10569	11.0425	2.38e-28	1.87e-27	36572.4	35102.4	42057.1	73367	93547.1	89587.4	50S ribosomal protein L5	rplE	C
CQW49_RS16950	1.16312	0.104393	11.1417	7.86e-29	6.29e-28	1516.39	1245.53	1429.88	2929.22	3015.91	3492.82	histidine phosphatase family protein		C
CQW49_RS19890	1.16244	0.138443	8.39655	4.6e-17	2.22e-16	1806.65	2089.27	2030.14	5673.93	4231.9	3454.07	outer membrane protein		C
CQW49_RS23605	1.16196	0.242652	4.78858	1.68e-06	3.99e-06	46.1157	28.4596	52.4616	114.154	91.8326	90.168	uncharacterized gene		P3
CQW49_RS05145	1.15955	0.0848055	13.673	1.47e-42	1.86e-41	19592.4	22171.7	22829.3	47052.1	48698.5	48937.5	vitamin B12-dependent ribonucleotide reductase		C
CQW49_RS10470	1.15837	0.0949135	12.2045	2.94e-34	2.92e-33	23646.5	21850.3	24171.4	45689.4	56050.8	54304.1	50S ribosomal protein L14	rplN	C
CQW49_RS02445	1.15734	0.0846348	13.6745	1.44e-42	1.83e-41	1809.36	1679.12	1830.06	3906.35	4093.84	3902.53	nicotinate-nucleotide--dimethylbenzimidazole phosphoribosyltransferase	cobT	C
CQW49_RS10000	1.15704	0.106104	10.9048	1.09e-27	8.27e-27	603.573	606.022	692.981	1295.18	1487.69	1484.61	hypothetical protein		C
CQW49_RS11390	1.15435	0.103922	11.1078	1.15e-28	9.13e-28	1086.43	845.418	1060.21	2187.58	2247.68	2266.86	efflux RND transporter periplasmic adaptor subunit		C
CQW49_RS04070	1.15218	0.718555	1.60346	0.108832	0.142747	1.35634	0	1.22004	4.30768	2.53331	4.74568	hypothetical protein		C
CQW49_RS15930	1.15074	0.198978	5.78328	7.33e-09	2.13e-08	115.289	90.4011	148.845	195.281	281.831	329.825	ABC transporter ATP-binding protein		C
CQW49_RS10525	1.14476	0.0869612	13.164	1.41e-39	1.65e-38	19733.4	17790.6	18936.2	38993.8	45160.8	41044.6	30S ribosomal protein S10	rpsJ	C
CQW49_RS02675	1.1405	0.10788	10.572	4.02e-26	2.88e-25	3927.97	4689.14	3998.06	9578.84	10325.2	8015.46	acyltransferase family protein		C
CQW49_RS09705	1.14008	0.0806704	14.1326	2.39e-45	3.2e-44	2749.31	2609.91	2568.18	5795.26	5984.32	5733.58	hypothetical protein		C
CQW49_RS09800	1.13963	0.0974699	11.6921	1.4e-31	1.25e-30	2045.37	2037.37	2310.75	4533.11	4401	5212.34	STAS domain-containing protein		C
CQW49_RS24820	1.13877	0.202632	5.61988	1.91e-08	5.31e-08	82.7369	43.5265	81.7425	154.359	155.165	163.726	hypothetical protein		C
CQW49_RS09345	1.13863	0.112367	10.1331	3.94e-24	2.58e-23	466.582	450.331	534.376	1043.89	1001.29	1174.56	response regulator transcription factor		C
CQW49_RS10425	1.13846	0.104337	10.9114	1.02e-27	7.71e-27	10209.2	9225.94	10992.5	19268.2	24193.1	23808.3	50S ribosomal protein L15	rplO	C
CQW49_RS11400	1.13841	0.27921	4.07726	4.56e-05	9.48e-05	816.519	535.71	766.183	2088.51	1514.92	1210.94	MarR family winged helix-turn-helix transcriptional regulator		C
CQW49_RS00835	1.13715	0.155101	7.3317	2.27e-13	8.8e-13	118.002	162.387	159.825	327.384	294.498	354.344	hypothetical protein		C
CQW49_RS16800	1.13259	0.100371	11.284	1.58e-29	1.29e-28	725.644	642.852	762.523	1493.33	1625.75	1581.1	hypothetical protein		C
CQW49_RS14715	1.12868	0.106291	10.6187	2.44e-26	1.77e-25	409.616	413.501	424.573	923.997	863.227	954.673	siderophore-interacting protein		C
CQW49_RS09755	1.12756	0.0819932	13.7518	4.97e-43	6.35e-42	2408.87	2350.43	2535.24	5201.52	5286.39	5497.08	hypothetical protein		C
CQW49_RS06750	1.12631	0.0923721	12.1932	3.38e-34	3.33e-33	1215.28	1091.51	1200.52	2449.63	2526.98	2712.95	AAA family ATPase		C
CQW49_RS24810	1.12225	0.0813012	13.8036	2.42e-43	3.12e-42	9464.56	9224.26	9012.41	18861.9	20370.4	21215.6	class I SAM-dependent methyltransferase		C
CQW49_RS10450	1.12121	0.0859264	13.0485	6.48e-39	7.4e-38	19485.2	20634.9	20807.7	41146.2	48126.6	43620.7	30S ribosomal protein S8	rpsH	C
CQW49_RS15170	1.1196	0.0862327	12.9835	1.52e-38	1.72e-37	3980.87	4098.18	3765.03	8506.95	9207.96	8081.9	recombinase family protein		C
CQW49_RS12560	1.11603	0.0898258	12.4244	1.93e-35	1.97e-34	1273.61	1208.7	1272.5	2630.56	2635.91	2901.99	FkbM family methyltransferase		C
CQW49_RS10485	1.11366	0.0934645	11.9153	9.85e-33	9.22e-32	23436.3	22019.4	24057.9	44728.8	55304.1	50876.9	50S ribosomal protein L16	rplP	C
CQW49_RS21940	1.11176	0.103885	10.7019	9.98e-27	7.35e-26	710.724	634.482	723.482	1634.76	1450.96	1410.26	PepSY-associated TM helix domain-containing protein		P1
CQW49_RS22910	1.11173	0.0993838	11.1863	4.76e-29	3.86e-28	950.796	857.136	790.584	1896.81	1945.59	1789.91	uncharacterized gene		P2
CQW49_RS07270	1.11128	0.125502	8.85466	8.39e-19	4.4e-18	257.705	308.033	259.868	565.024	650.428	570.273	hypothetical protein		C
CQW49_RS07660	1.10927	0.0866011	12.809	1.46e-37	1.61e-36	1604.55	1454.79	1621.43	3311.17	3399.71	3424.8	putative sugar O-methyltransferase		C
CQW49_RS10465	1.10523	0.0899631	12.2854	1.09e-34	1.09e-33	12814.7	12947.4	13862.1	25574	30432.1	29493.6	50S ribosomal protein L24	rplX	C
CQW49_RS19030	1.10142	0.125135	8.80189	1.35e-18	6.99e-18	1105.42	989.39	1196.86	2049.74	2188.15	2875.09	EVE domain-containing protein		C
CQW49_RS21920	1.10109	0.0981488	11.2186	3.3e-29	2.69e-28	4302.32	3939.14	4387.25	9894.74	9345.4	7951.39	RNA polymerase sigma factor		P1
CQW49_RS11750	1.10054	0.087263	12.6117	1.82e-36	1.96e-35	1911.09	1941.95	2152.15	4281.12	4181.23	4458.57	enoyl-CoA hydratase		C
CQW49_RS00450	1.10052	0.108247	10.1668	2.79e-24	1.84e-23	964.36	952.56	1200.52	2119.38	2191.32	2414.76	phosphatidate cytidylyltransferase		C
CQW49_RS11250	1.10005	0.084908	12.9558	2.18e-38	2.46e-37	3400.35	3641.16	3289.22	7778.23	7366.24	7048.13	UDP-N-acetylmuramoyl-L-alanine--D-glutamate ligase	murD	C
CQW49_RS10390	1.09914	0.0899797	12.2154	2.57e-34	2.56e-33	10060	10766.1	11407.3	21066	23651	24540.7	PopZ family protein		C
CQW49_RS20010	1.09672	0.34222	3.20471	0.001352	0.0024187	13.5634	26.7855	15.8605	38.7691	49.3996	34.8017	glycosyltransferase		C
CQW49_RS10545	1.09531	0.105674	10.3649	3.58e-25	2.45e-24	24511.8	21667.8	23871.2	45145.9	46468.6	58667.7	30S ribosomal protein S12	rpsL	C
CQW49_RS23065	1.09244	0.0992603	11.0058	3.58e-28	2.78e-27	1653.38	1720.97	1636.07	3214.25	3494.71	4010.89	RNA polymerase sigma factor		P2
CQW49_RS25915	1.09227	0.142505	7.6648	1.79e-14	7.4e-14	918.244	1027.89	818.645	1612.51	1793.59	2527.08	hypothetical protein		P2
CQW49_RS10505	1.09062	0.0855226	12.7524	3.02e-37	3.33e-36	43519.6	44306.6	46767.7	89956.5	104359	93074.7	50S ribosomal protein L2	rplB	C
CQW49_RS23485	1.08882	0.130564	8.33937	7.47e-17	3.55e-16	21799.1	30679.5	24244.6	64231.8	45530.6	54422.7	N(5)-hydroxyornithine transformylase PvdF		P3
CQW49_RS24605	1.08874	0.136109	7.99901	1.25e-15	5.58e-15	324.166	296.315	225.707	651.895	596.595	556.827	hypothetical protein		C
CQW49_RS18800	1.08661	0.0918536	11.8298	2.74e-32	2.51e-31	1280.39	1451.44	1317.64	2848.81	2743.58	3026.16	flagellar biosynthesis protein FlhB	flhB	C
CQW49_RS24195	1.08051	0.118566	9.11313	8e-20	4.38e-19	371.638	366.627	329.41	708.613	836.627	718.971	hypothetical protein		C
CQW49_RS01630	1.07955	0.123785	8.72115	2.75e-18	1.41e-17	1516.39	1493.29	1376.2	2578.86	2947.51	3792.59	GTPase HflX	hflX	C
CQW49_RS11365	1.07935	0.0808663	13.3474	1.23e-40	1.47e-39	20720.9	22528.3	22551.2	44974.3	48901.8	45484.2	50S ribosomal protein L11	rplK	C
CQW49_RS13830	1.0783	0.0859709	12.5426	4.36e-36	4.59e-35	1378.04	1404.57	1287.14	2833.74	2872.14	2903.57	filamentous hemagglutinin N-terminal domain-containing protein		C
CQW49_RS20415	1.07555	0.103551	10.3867	2.85e-25	1.97e-24	1829.71	1476.55	1892.28	3527.99	3892.44	3591.69	ribosome maturation factor RimM	rimM	C
CQW49_RS21845	1.07345	0.117779	9.11408	7.93e-20	4.35e-19	305.177	281.248	263.528	609.537	586.462	600.329	response regulator		P1
CQW49_RS23620	1.07326	0.128165	8.37403	5.57e-17	2.67e-16	697.16	552.451	713.722	1321.02	1214.72	1631.72	IS66-like element accessory protein TnpA	tnpA	P3
CQW49_RS14300	1.07296	0.292785	3.66467	0.000247661	0.000481502	24.4142	23.4373	32.941	66.0511	46.233	65.6486	sulfur carrier protein ThiS	thiS	C
CQW49_RS23645	1.07287	0.480258	2.23394	0.0254871	0.0376529	10.8507	1.67409	9.7603	22.9743	13.9332	17.4008	transposase		P3
CQW49_RS19135	1.072	0.181694	5.90002	3.63e-09	1.08e-08	71.8862	83.7047	89.0627	185.23	162.765	173.217	YbdD/YjiX family protein		C
CQW49_RS03925	1.06886	0.105439	10.1372	3.78e-24	2.48e-23	1038.96	930.797	1069.97	2038.25	1972.18	2401.32	DUF167 family protein		C
CQW49_RS18830	1.06685	0.0849259	12.5621	3.41e-36	3.61e-35	4732.28	5507.77	5188.82	11011.9	10690.6	10692	flagellar basal body P-ring protein FlgI		C
CQW49_RS10445	1.06676	0.0910661	11.7141	1.08e-31	9.7e-31	24863.1	24843.6	26979.9	47982.5	57608.8	55517.4	50S ribosomal protein L6	rplF	C
CQW49_RS00990	1.06413	0.10793	9.85948	6.24e-23	3.97e-22	813.806	895.641	882.087	1694.35	1678.32	2068.33	peptide chain release factor 1	prfA	C
CQW49_RS21200	1.06359	0.0900148	11.8157	3.24e-32	2.96e-31	8721.29	10325.8	9907.92	20991.3	20644.6	19047.6	Tex family protein		C
CQW49_RS13095	1.06308	0.0824834	12.8884	5.23e-38	5.86e-37	6511.8	6560.78	6946.89	13155.7	14027	14750.4	aspartate aminotransferase family protein		C
CQW49_RS23935	1.05946	0.110684	9.57198	1.05e-21	6.3e-21	716.149	644.526	753.983	1298.77	1530.75	1604.83	hypothetical protein		P3
CQW49_RS10435	1.05855	0.106282	9.95984	2.28e-23	1.47e-22	23441.7	20512.7	24018.9	40110.2	51671.4	50362.8	30S ribosomal protein S5	rpsE	C
CQW49_RS03320	1.05793	0.09076	11.6564	2.13e-31	1.87e-30	915.532	937.493	1017.51	1990.15	2003.85	2004.26	glycosyltransferase		C
CQW49_RS08885	1.05783	0.134161	7.88474	3.15e-15	1.36e-14	356.718	383.368	385.532	696.408	708.695	954.673	adenosylcobinamide-GDP ribazoletransferase	cobS	C
CQW49_RS16605	1.05087	0.102118	10.2907	7.76e-25	5.26e-24	5923.15	5626.63	6689.46	11461.3	12233.4	14241	2,3,4,5-tetrahydropyridine-2,6-dicarboxylate N-succinyltransferase	dapD	C
CQW49_RS12100	1.0486	0.0998274	10.5041	8.27e-26	5.82e-25	1226.13	1268.96	1321.3	2353.43	2679.61	2890.91	type II toxin-antitoxin system VapC family toxin		C
CQW49_RS18485	1.04732	0.0816493	12.827	1.16e-37	1.29e-36	3328.47	3241.05	3263.6	7185.93	6599.92	6583.85	2-polyprenylphenol 6-hydroxylase	ubiB	C
CQW49_RS20095	1.0469	0.0849537	12.3232	6.79e-35	6.9e-34	17879.3	17681.8	19337.6	35015.7	39536.2	39162.2	30S ribosomal protein S9	rpsI	C
CQW49_RS00130	1.04591	0.0890945	11.7394	8.01e-32	7.24e-31	12642.5	12299.6	14487.9	26052.1	27121	28471.7	polysaccharide biosynthesis/export family protein		C
CQW49_RS15815	1.04581	0.0939471	11.1319	8.77e-29	7e-28	5071.37	5291.81	5748.82	10300.4	12290.4	10776.7	M48 family metallopeptidase		C
CQW49_RS11370	1.04525	0.0864221	12.0947	1.13e-33	1.09e-32	24894.3	27791.6	29321.2	54527.3	58426.5	56721.2	50S ribosomal protein L1	rplA	C
CQW49_RS03895	1.04399	0.0895652	11.6562	2.13e-31	1.87e-30	1561.15	1551.89	1700.73	3177.63	3259.74	3522.88	DegT/DnrJ/EryC1/StrS family aminotransferase		C
CQW49_RS26430	1.04355	0.0861224	12.1171	8.58e-34	8.32e-33	6083.2	5864.35	5843.98	11229.4	12417.7	13121	uncharacterized gene		P2
CQW49_RS11840	1.04317	0.114708	9.09412	9.54e-20	5.19e-19	969.785	919.078	1146.83	1871.69	2048.18	2375.21	hypothetical protein		C
CQW49_RS10005	1.0406	0.0979448	10.6244	2.29e-26	1.66e-25	3449.18	3724.86	4139.59	7071.77	8369.44	7912.64	hypothetical protein		C
CQW49_RS17130	1.03829	0.107509	9.65771	4.56e-22	2.79e-21	3957.81	4185.24	4054.18	7358.23	7898.24	9893.17	ABC transporter permease		C
CQW49_RS25120	1.03614	0.10011	10.35	4.18e-25	2.85e-24	858.565	790.173	840.606	1870.25	1599.15	1657.83	hypothetical protein		C
CQW49_RS25910	1.03281	0.12827	8.05186	8.15e-16	3.7e-15	717.505	806.914	567.317	1247.07	1464.89	1580.31	hypothetical protein		P2
CQW49_RS22475	1.02882	0.146734	7.01146	2.36e-12	8.6e-12	188.532	169.084	212.286	363.281	360.997	454.004	hypothetical protein		P2
CQW49_RS10430	1.02811	0.0962078	10.6864	1.18e-26	8.66e-26	7332.39	7029.52	7376.34	12886.4	16208.8	15378.4	50S ribosomal protein L30	rpmD	C
CQW49_RS10665	1.02767	0.0921544	11.1516	7.03e-29	5.65e-28	2895.79	2546.3	3081.81	5661.73	5737.32	6043.63	hypothetical protein		C
CQW49_RS11180	1.02756	0.0971825	10.5735	3.96e-26	2.84e-25	3213.18	2792.39	3422.2	5956.8	6588.52	6749.15	RNA-binding protein		C
CQW49_RS15200	1.0275	0.108571	9.4638	2.97e-21	1.75e-20	731.069	694.749	724.702	1315.28	1431.32	1658.62	hypothetical protein		C
CQW49_RS19980	1.02528	0.224139	4.57429	4.78e-06	1.09e-05	48.8283	55.2451	43.9213	96.9228	95.6326	112.315	ABC transporter ATP-binding protein		C
CQW49_RS13330	1.02413	0.0811402	12.6217	1.6e-36	1.74e-35	2483.46	2470.96	2365.65	4834.65	4950.1	5132.46	RCC1 domain-containing protein		C
CQW49_RS25975	1.02044	0.20003	5.10145	3.37e-07	8.5e-07	61.0354	61.9415	63.4419	124.923	126.032	132.879	filamentous hemagglutinin N-terminal domain-containing protein		P3
CQW49_RS22255	1.0173	0.118977	8.55036	1.23e-17	6.11e-17	450.306	472.095	489.235	832.1	956.326	1084.39	glycosyltransferase family 4 protein		P1
CQW49_RS02455	1.01658	0.10657	9.53903	1.44e-21	8.59e-21	881.623	947.538	1121.21	2005.94	2117.85	1873.75	adenosylcobinamide-phosphate synthase CbiB	cbiB	C
CQW49_RS10495	1.01445	0.100358	10.1083	5.07e-24	3.32e-23	19161.1	20499.3	23179.5	38094.2	46688.3	42594.1	50S ribosomal protein L22	rplV	C
CQW49_RS19000	1.01278	0.0807642	12.5399	4.51e-36	4.73e-35	8761.98	8425.72	8275.51	16244.3	17158.8	18088.2	CTP synthase		C
CQW49_RS15165	1.01107	0.112553	8.98306	2.63e-19	1.41e-18	2880.87	2999.98	3098.89	5023.47	6090.72	7062.37	hypothetical protein		C
CQW49_RS16965	1.00996	0.133155	7.58485	3.33e-14	1.35e-13	393.339	368.301	423.353	662.665	803.694	939.645	TOBE domain-containing protein		C
CQW49_RS17520	1.00882	0.103436	9.75306	1.79e-22	1.12e-21	695.804	661.267	652.72	1440.2	1395.86	1221.22	hypothetical protein		C
CQW49_RS11170	1.00324	0.11216	8.94478	3.73e-19	1.98e-18	4340.3	3508.9	3939.5	6882.95	7743.07	9111.71	ribosome maturation factor RimP	rimP	C
CQW49_RS02450	1.0013	0.0975229	10.2674	9.89e-25	6.67e-24	1250.55	1054.68	1204.18	2404.4	2449.71	2201.21	cobyric acid synthase		C
CQW49_RS03855	0.99956	0.0857376	11.6584	2.08e-31	1.83e-30	1142.04	1155.13	1160.26	2357.02	2288.22	2284.26	hypothetical protein		C
CQW49_RS18985	0.996173	0.0799705	12.4568	1.28e-35	1.32e-34	11656.4	12798.5	12931.2	25444.7	24404.7	24879.2	3-isopropylmalate dehydrogenase	leuB	C
CQW49_RS24405	0.995297	0.172337	5.7753	7.68e-09	2.22e-08	107.151	85.3788	109.803	183.076	218.498	211.183	hypothetical protein		C
CQW49_RS02900	0.99458	0.0963282	10.3249	5.44e-25	3.7e-24	1482.48	1489.94	1597.03	2777.74	3020.98	3338.59	methyltransferase domain-containing protein		C
CQW49_RS02310	0.993605	0.104098	9.54487	1.36e-21	8.13e-21	2243.39	2174.65	2175.33	3924.3	4163.5	5089.75	glycosyltransferase family 2 protein		C
CQW49_RS12105	0.992025	0.11893	8.34127	7.35e-17	3.49e-16	737.851	617.741	752.763	1295.18	1299.59	1628.56	hypothetical protein		C
CQW49_RS05285	0.991298	0.0849452	11.6698	1.82e-31	1.61e-30	2393.95	2542.95	2631.62	4778.65	5173.66	5130.08	biotin--[acetyl-CoA-carboxylase] ligase		C
CQW49_RS23155	0.98795	0.0896637	11.0184	3.12e-28	2.43e-27	992.843	1011.15	990.67	1911.89	2069.72	1971.04	IS6 family transposase		P2
CQW49_RS01780	0.987173	0.107506	9.18251	4.21e-20	2.34e-19	4134.13	3744.95	4203.03	7053.11	7643.64	9352.16	efflux transporter outer membrane subunit		C
CQW49_RS10165	0.986792	0.130076	7.5863	3.29e-14	1.33e-13	263.131	291.292	247.668	474.563	530.096	589.256	GNAT family N-acetyltransferase		C
CQW49_RS09385	0.980601	0.0804564	12.188	3.6e-34	3.55e-33	7355.45	7071.38	7711.85	13948.3	15066.9	14769.4	pseudouridine synthase		C
CQW49_RS01160	0.978122	0.129947	7.52709	5.19e-14	2.08e-13	3366.44	3224.31	3318.5	5449.21	5815.86	8365.85	inositol monophosphatase family protein		C
CQW49_RS14290	0.977243	0.12169	8.0306	9.7e-16	4.36e-15	359.431	304.685	361.131	695.69	611.162	729.253	thiamine phosphate synthase		C
CQW49_RS04605	0.974271	0.0946993	10.2881	7.98e-25	5.4e-24	1836.49	1575.32	1928.88	3538.76	3426.31	3571.92	DNA replication/repair protein RecF	recF	C
CQW49_RS13970	0.973637	0.081246	11.9838	4.32e-33	4.07e-32	3442.4	3592.61	3625.95	6650.34	7229.44	7099.54	DEAD/DEAH box helicase		C
CQW49_RS00825	0.973051	0.106015	9.17845	4.37e-20	2.42e-19	615.78	502.228	535.596	1074.77	1068.43	1119.98	polysaccharide biosynthesis/export family protein		C
CQW49_RS10075	0.972762	0.0844745	11.5155	1.1e-30	9.48e-30	2539.07	2542.95	2359.55	4841.11	4683.46	5109.52	invasion associated locus B family protein		C
CQW49_RS17650	0.971411	0.115173	8.43437	3.33e-17	1.62e-16	725.644	607.696	690.541	1178.87	1310.36	1503.59	3'(2'),5'-bisphosphate nucleotidase CysQ		C
CQW49_RS20995	0.971276	0.101518	9.5675	1.1e-21	6.57e-21	1015.9	1217.07	1171.24	2420.92	2156.48	2114.2	TadE/TadG family type IV pilus assembly protein		C
CQW49_RS17195	0.970834	0.14803	6.55836	5.44e-11	1.82e-10	246.854	224.329	204.966	433.64	374.93	526.771	hypothetical protein		C
CQW49_RS08600	0.969208	0.110857	8.74287	2.27e-18	1.17e-17	1628.97	1374.43	1410.36	2673.63	2668.85	3337.8	class I SAM-dependent methyltransferase		C
CQW49_RS03755	0.965291	0.108129	8.92725	4.37e-19	2.31e-18	900.612	761.713	940.649	1800.61	1771.42	1538.39	DNA repair protein RadA	radA	C
CQW49_RS25030	0.965254	0.10572	9.1303	6.83e-20	3.75e-19	648.332	616.067	592.938	1117.84	1191.92	1329.58	tyrosine-type recombinase/integrase		C
CQW49_RS10440	0.962999	0.106346	9.05537	1.36e-19	7.36e-19	21560.4	19039.5	22209.6	34870.7	45918.2	42096.6	50S ribosomal protein L18	rplR	C
CQW49_RS04230	0.962088	0.0838916	11.4682	1.9e-30	1.62e-29	5216.5	4864.92	4999.71	9171.77	9924.89	10352.7	translation elongation factor 4	lepA	C
CQW49_RS03750	0.961411	0.0916347	10.4918	9.42e-26	6.61e-25	1116.27	1084.81	1248.1	2239.99	2243.25	2259.74	uncharacterized gene		C
CQW49_RS23510	0.959389	0.119773	8.01008	1.15e-15	5.12e-15	25923.8	34108	32006.5	68047	50261.6	61469.3	cyclic peptide export ABC transporter		P3
CQW49_RS05150	0.959118	0.0996775	9.62221	6.44e-22	3.91e-21	655.114	579.237	584.398	1175.28	1205.86	1167.44	hypothetical protein		C
CQW49_RS15485	0.957146	0.08736	10.9563	6.2e-28	4.75e-27	2132.17	1930.23	1981.34	3734.04	3918.4	4113.72	glycosyltransferase		C
CQW49_RS09225	0.957057	0.116533	8.21274	2.16e-16	1.01e-15	541.181	537.384	435.553	1074.05	949.359	921.454	glycosyltransferase family 4 protein		C
CQW49_RS24955	0.956732	0.11532	8.29633	1.07e-16	5.06e-16	564.239	612.719	507.535	963.484	1126.06	1186.42	DUF6572 domain-containing protein		P3
CQW49_RS02705	0.956363	0.123215	7.76176	8.38e-15	3.52e-14	524.905	430.242	431.893	782.562	942.393	981.566	O-antigen ligase family protein		C
CQW49_RS17725	0.953897	0.0892217	10.6913	1.12e-26	8.22e-26	1547.59	1469.86	1597.03	3071.38	2800.58	3096.56	ACP S-malonyltransferase	fabD	C
CQW49_RS07640	0.953841	0.099448	9.59135	8.69e-22	5.23e-21	1681.87	1699.21	1850.8	3096.5	3282.54	3792.59	imidazole glycerol phosphate synthase subunit HisF	hisF	C
CQW49_RS06775	0.953088	0.0766673	12.4315	1.76e-35	1.81e-34	6704.4	6647.83	6992.03	12825.4	13194.1	13444.5	phosphate ABC transporter substrate-binding protein PstS	pstS	C
CQW49_RS24710	0.950379	0.124076	7.65963	1.86e-14	7.69e-14	4801.45	4806.33	4778.89	7238.34	9498.03	11199.8	hypothetical protein		C
CQW49_RS21120	0.950272	0.086088	11.0384	2.5e-28	1.95e-27	46602.6	48605.7	52484.8	94584.4	101954	89502	polyribonucleotide nucleotidyltransferase	pnp	C
CQW49_RS12660	0.948478	0.0944713	10.0399	1.02e-23	6.64e-23	866.703	786.825	812.545	1629.74	1521.26	1625.4	transglutaminase family protein		C
CQW49_RS04715	0.947489	0.119549	7.92552	2.27e-15	9.94e-15	8679.24	7074.72	9296.68	13686.9	16346.8	18505.8	DEAD/DEAH box helicase		C
CQW49_RS03740	0.946389	0.0851461	11.1149	1.06e-28	8.45e-28	2308.5	2209.81	2308.31	4477.11	4585.93	4124	beta-ketoacyl-ACP synthase III		C
CQW49_RS20090	0.944943	0.11268	8.38608	5.03e-17	2.42e-16	22235.9	21356.4	24652.1	35941.1	46300.7	49663.6	50S ribosomal protein L13	rplM	C
CQW49_RS19435	0.944584	0.11624	8.12614	4.43e-16	2.03e-15	3259.29	3061.92	2912.23	4914.34	5901.99	7029.94	hypothetical protein		C
CQW49_RS10490	0.944505	0.0961204	9.82627	8.68e-23	5.49e-22	42525.4	43707.3	48784.4	77261.1	94580	88753.8	30S ribosomal protein S3	rpsC	C
CQW49_RS06710	0.943136	0.0765899	12.3141	7.61e-35	7.68e-34	4113.79	4119.95	4170.09	7864.39	7884.94	8144.39	glucan biosynthesis protein		C
CQW49_RS13085	0.94282	0.085069	11.083	1.52e-28	1.2e-27	1904.31	1776.21	1976.46	3551.68	3687.87	3667.62	Hsp33 family molecular chaperone		C
CQW49_RS22905	0.940672	0.104902	8.96713	3.04e-19	1.62e-18	1156.96	1202	928.448	2134.46	2102.65	2082.56	HlyD family secretion protein		P2
CQW49_RS15750	0.94059	0.0969008	9.70674	2.82e-22	1.74e-21	4117.86	3582.56	3730.87	6817.62	7029.95	8162.58	beta-ketoacyl-ACP synthase III		C
CQW49_RS16705	0.939756	0.086573	10.8551	1.89e-27	1.41e-26	3530.56	3214.26	3228.22	6525.42	6663.88	5985.89	transcription-repair coupling factor	mfd	C
CQW49_RS01785	0.93763	0.0863756	10.8553	1.88e-27	1.41e-26	2731.67	2701.99	2876.85	5379.57	5622.06	4955.29	efflux RND transporter periplasmic adaptor subunit		C
CQW49_RS19180	0.937556	0.0854668	10.9698	5.34e-28	4.1e-27	1519.1	1510.03	1566.53	2810.04	3036.81	2977.13	23S rRNA (guanosine(2251)-2'-O)-methyltransferase RlmB	rlmB	C
CQW49_RS15490	0.936771	0.0912675	10.264	1.02e-24	6.89e-24	851.783	806.914	844.266	1575.89	1638.42	1592.18	glycosyltransferase		C
CQW49_RS00165	0.930826	0.118362	7.86422	3.71e-15	1.6e-14	305.177	331.471	309.889	554.973	615.595	639.085	hypothetical protein		C
CQW49_RS12090	0.93073	0.102177	9.10903	8.31e-20	4.54e-19	4370.14	4355.99	5172.96	8664.18	8071.14	9855.2	cation:proton antiporter		C
CQW49_RS20100	0.930532	0.121011	7.68966	1.48e-14	6.13e-14	3354.24	3128.88	3283.12	4853.32	7037.55	6809.27	N-acetyl-gamma-glutamyl-phosphate reductase	argC	C
CQW49_RS20845	0.930436	0.120843	7.69957	1.37e-14	5.69e-14	1448.57	1141.73	1656.81	2503.48	2695.45	2947.07	RsmB/NOP family class I SAM-dependent RNA methyltransferase		C
CQW49_RS21680	0.927768	0.2875	3.22702	0.00125085	0.00224533	35.2649	21.7632	32.941	52.4101	51.9329	74.3491	thiosulfate oxidation carrier protein SoxY	soxY	P1
CQW49_RS08510	0.924154	0.246348	3.75141	0.000175841	0.000346958	36.6213	63.6156	34.161	85.4356	86.1327	83.0495	hypothetical protein		C
CQW49_RS11205	0.923679	0.085188	10.8428	2.16e-27	1.61e-26	2516.02	2571.41	2591.36	5002.65	5069.79	4524.22	GrpB family protein		C
CQW49_RS17550	0.92191	0.0792157	11.638	2.64e-31	2.31e-30	70398.3	76856	77590.7	144957	144355	137490	glycosyl hydrolase family 28-related protein		C
CQW49_RS16600	0.921663	0.0872762	10.5603	4.55e-26	3.25e-25	1024.04	1034.59	1026.05	1969.33	1917.72	1969.46	glucan ABC transporter ATP-binding protein/ permease		C
CQW49_RS09595	0.921241	0.097556	9.4432	3.62e-21	2.12e-20	731.069	724.883	666.14	1276.51	1367.36	1382.58	efflux RND transporter periplasmic adaptor subunit		C
CQW49_RS16645	0.92124	0.0951025	9.68681	3.43e-22	2.11e-21	17357.1	14561.3	18448.2	32199.9	31589.2	31869.6	iron response transcriptional regulator IrrA	irrA	C
CQW49_RS24045	0.920673	0.374841	2.45617	0.0140426	0.0216281	23.0578	11.7187	12.2004	32.3076	24.0665	37.9655	IS21-like element helper ATPase IstB	istB	P3
CQW49_RS20935	0.920609	0.0981018	9.38422	6.34e-21	3.67e-20	1405.17	1284.03	1224.92	2303.89	2433.88	2693.18	SDR family oxidoreductase		C
CQW49_RS23295	0.914415	0.183679	4.97833	6.41e-07	1.59e-06	134.278	75.3343	106.143	184.512	221.665	200.11	helix-turn-helix domain-containing protein		P2
CQW49_RS12880	0.913591	0.0968216	9.43582	3.88e-21	2.27e-20	1478.41	1329.23	1429.88	2458.25	2635.28	2917.8	carbonic anhydrase		C
CQW49_RS05445	0.912449	0.114093	7.99741	1.27e-15	5.65e-15	408.259	359.93	394.072	778.972	675.761	746.654	hypothetical protein		C
CQW49_RS11360	0.911294	0.116156	7.84546	4.31e-15	1.85e-14	5051.02	4597.06	5305.94	7783.98	9369.46	11093	transcription termination/antitermination protein NusG	nusG	C
CQW49_RS11260	0.910966	0.099017	9.2001	3.58e-20	2e-19	1337.35	1578.67	1659.25	3003.89	2768.91	2856.11	undecaprenyldiphospho-muramoylpentapeptide beta-N-acetylglucosaminyltransferase	murG	C
CQW49_RS17525	0.909002	0.116808	7.78201	7.14e-15	3.02e-14	583.228	544.081	739.343	1122.87	1193.19	1214.9	MaoC family dehydratase		C
CQW49_RS07005	0.908016	0.0850607	10.6749	1.33e-26	9.76e-26	2720.82	2916.27	2731.66	5088.09	5572.02	5069.97	glycosyltransferase family 32 protein		C
CQW49_RS13615	0.906685	0.0948033	9.56386	1.13e-21	6.79e-21	2308.5	2189.72	2549.88	4377.32	4115.37	4767.04	TCR/Tet family MFS transporter		C
CQW49_RS12295	0.905642	0.103105	8.78367	1.58e-18	8.19e-18	488.283	462.05	466.054	871.587	918.96	871.624	metal ABC transporter permease		C
CQW49_RS20150	0.901578	0.0995227	9.05902	1.32e-19	7.12e-19	817.875	723.209	882.087	1534.25	1506.69	1509.92	rhomboid family intramembrane serine protease		C
CQW49_RS11210	0.899636	0.0833896	10.7883	3.91e-27	2.9e-26	1462.14	1493.29	1477.46	2761.22	2812.61	2711.37	glutamate racemase	murI	C
CQW49_RS04235	0.898754	0.0929372	9.67055	4.02e-22	2.46e-21	6711.19	7431.31	7787.5	13274.8	12799.6	14920.4	lysylphosphatidylglycerol synthase domain-containing protein		C
CQW49_RS09395	0.896991	0.100679	8.90938	5.13e-19	2.71e-18	3632.29	3184.13	3837.02	6109.01	6448.55	7352.65	redox-regulated ATPase YchF	ychF	C
CQW49_RS20930	0.89688	0.0962987	9.31352	1.24e-20	7.04e-20	4547.82	4866.59	5086.33	7980.69	9295.36	9800.63	lipoprotein-releasing ABC transporter permease subunit		C
CQW49_RS04790	0.895364	0.192697	4.6465	3.38e-06	7.84e-06	113.933	61.9415	87.8427	161.538	160.232	179.545	histidine phosphatase family protein		C
CQW49_RS03695	0.894951	0.461743	1.9382	0.0525985	0.0733215	17412.7	23362	19069.2	24932.8	68181.6	27311.4	TonB-dependent receptor domain-containing protein		C
CQW49_RS02845	0.893753	0.0863353	10.3521	4.09e-25	2.8e-24	7642.99	7309.1	7639.87	12920.9	15170.1	13979.2	ribonuclease D	rnd	C
CQW49_RS00860	0.891396	0.111427	7.99984	1.25e-15	5.55e-15	731.069	683.031	692.981	1183.18	1243.86	1498.85	GNAT family N-acetyltransferase		C
CQW49_RS16390	0.890877	0.101731	8.75718	2e-18	1.03e-17	760.908	709.816	838.166	1512.71	1441.46	1347.77	DUF4160 domain-containing protein		C
CQW49_RS09660	0.889961	0.241816	3.68033	0.000232933	0.000454906	43.403	36.8301	42.7013	75.3844	77.8994	79.8857	hypothetical protein		C
CQW49_RS17800	0.88962	0.0874741	10.1701	2.7e-24	1.78e-23	18374.4	16953.6	20391.7	34148.4	34964.8	34361.9	acetoacetyl-CoA reductase	phbB	C
CQW49_RS09455	0.887988	0.100827	8.80706	1.28e-18	6.68e-18	19199	20765.5	20111.1	40998.3	38906	31596.8	hypothetical protein		C
CQW49_RS04050	0.885036	0.472415	1.87343	0.0610089	0.0838697	9.4944	6.69638	9.7603	19.3846	23.4332	9.49137	phage head closure protein		C
CQW49_RS00760	0.884069	0.120656	7.32718	2.35e-13	9.08e-13	264.487	249.44	261.088	489.64	468.663	480.105	glycosyltransferase family 2 protein		C
CQW49_RS09725	0.883886	0.0939921	9.40384	5.26e-21	3.07e-20	1410.6	1263.94	1395.72	2364.92	2480.11	2693.18	cytidylyltransferase domain-containing protein		C
CQW49_RS00785	0.882321	0.103904	8.49171	2.04e-17	1e-16	750.058	808.588	890.627	1414.35	1485.79	1633.31	glycosyltransferase family 4 protein		C
CQW49_RS17920	0.878413	0.0800661	10.9711	5.26e-28	4.05e-27	10614.7	11715.3	10572.8	20023.5	20553.4	20011	hypothetical protein		C
CQW49_RS01860	0.878286	0.115524	7.60261	2.9e-14	1.18e-13	663.252	567.518	711.282	1071.89	1200.79	1320.88	aminotransferase class I/II-fold pyridoxal phosphate-dependent enzyme		C
CQW49_RS20850	0.877743	0.0806269	10.8865	1.34e-27	1.01e-26	2845.61	2849.31	3026.91	5210.14	5400.39	5450.42	glutamine-hydrolyzing GMP synthase	guaA	C
CQW49_RS08900	0.875938	0.0952174	9.19936	3.6e-20	2.01e-19	1707.64	1680.79	1867.88	2932.09	3299.64	3446.16	tRNA dihydrouridine(20/20a) synthase DusA	dusA	C
CQW49_RS24170	0.875517	0.13944	6.27882	3.41e-10	1.09e-09	188.532	179.128	186.666	360.409	307.798	356.717	hypothetical protein		C
CQW49_RS20355	0.87471	0.0785794	11.1315	8.81e-29	7.02e-28	19501.5	18125.4	18123.7	35492.4	33186.4	33730.7	Tim44 domain-containing protein		C
CQW49_RS11395	0.874109	0.109613	7.97452	1.53e-15	6.75e-15	2794.07	2996.63	2671.88	5943.88	5231.93	4381.85	efflux RND transporter permease subunit		C
CQW49_RS14695	0.873798	0.20528	4.25662	2.08e-05	4.47e-05	126.14	112.164	136.644	169.435	206.465	323.497	helix-turn-helix domain-containing protein		C
CQW49_RS17515	0.87341	0.0838161	10.4206	2e-25	1.39e-24	6526.72	6299.62	6502.8	11217.9	11491.7	12777	beta-ketoacyl-[acyl-carrier-protein] synthase family protein		C
CQW49_RS09760	0.873134	0.078886	11.0683	1.79e-28	1.41e-27	3206.39	3297.97	3399.02	6182.24	5991.92	5999.34	protein-glutamate methylesterase/protein-glutamine glutaminase		C
CQW49_RS22470	0.872205	0.120225	7.25477	4.02e-13	1.53e-12	431.317	363.279	375.771	659.075	699.195	796.484	HEAT repeat domain-containing protein		P2
CQW49_RS17450	0.870945	0.107127	8.13001	4.29e-16	1.97e-15	634.769	766.735	685.661	1374.15	1267.29	1180.88	O-antigen ligase family protein		C
CQW49_RS13965	0.867053	0.0805771	10.7605	5.29e-27	3.92e-26	8344.22	9046.81	8933.11	15327.4	16685.7	16085.5	DUF1156 domain-containing protein		C
CQW49_RS23515	0.865355	0.120176	7.20071	5.99e-13	2.26e-12	248333	336458	287771	622934	476528	496723	TonB-dependent receptor		P3
CQW49_RS01510	0.862956	0.0977662	8.82674	1.08e-18	5.63e-18	1525.89	1600.43	1598.25	2638.45	2768.28	3210.46	tRNA guanosine(34) transglycosylase Tgt	tgt	C
CQW49_RS07635	0.861975	0.0890717	9.67732	3.76e-22	2.31e-21	4090.73	4098.18	4288.43	6889.42	7677.21	8165.74	restriction endonuclease		C
CQW49_RS04345	0.861972	0.105762	8.15014	3.63e-16	1.67e-15	5540.66	5472.62	5762.24	9680.79	8942.6	11968.6	tryptophan--tRNA ligase	trpS	C
CQW49_RS23000	0.860053	0.120613	7.13067	9.99e-13	3.72e-12	406.903	431.916	364.791	648.306	797.994	741.118	IS66 family transposase	tnpC	P2
CQW49_RS07000	0.858862	0.0842248	10.1973	2.04e-24	1.36e-23	2457.69	2350.43	2464.48	4185.63	4401	4634.16	hypothetical protein		C
CQW49_RS12950	0.858478	0.109968	7.80663	5.87e-15	2.5e-14	2322.06	2738.82	2152.15	4677.42	4602.4	3829.77	hypothetical protein		C
CQW49_RS08630	0.855549	0.10454	8.18396	2.75e-16	1.27e-15	1022.68	960.93	1043.13	1940.61	1955.09	1600.09	pyrimidine 5'-nucleotidase		C
CQW49_RS20535	0.854581	0.132011	6.47354	9.57e-11	3.16e-10	382.489	282.922	387.972	585.844	631.429	707.107	very short patch repair endonuclease		C
CQW49_RS11055	0.85432	0.162405	5.26043	1.44e-07	3.73e-07	132.922	97.0975	128.104	223.281	216.598	217.511	ATP-binding protein		C
CQW49_RS00855	0.854179	0.128356	6.65478	2.84e-11	9.74e-11	363.5	323.1	291.589	664.101	568.729	541.799	cell division protein ZapE	zapE	C
CQW49_RS14355	0.850079	0.0820845	10.3561	3.92e-25	2.68e-24	27132.3	25970.2	25193.8	45808.6	45106.3	50487.8	50S ribosomal protein L25/general stress protein Ctc		C
CQW49_RS10500	0.849531	0.0895679	9.48477	2.43e-21	1.44e-20	15722.7	17047.3	17623.4	28676.2	33233.9	29096.6	30S ribosomal protein S19	rpsS	C
CQW49_RS20540	0.847554	0.0909158	9.3224	1.14e-20	6.49e-20	9205.5	9167.34	10865.7	16842.3	18096.1	17805.8	elongation factor P	efp	C
CQW49_RS24200	0.846788	0.106901	7.9212	2.35e-15	1.03e-14	2921.56	2494.4	2681.64	4202.86	4951.36	5461.49	YqcI/YcgG family protein		C
CQW49_RS02260	0.846213	0.0949312	8.91397	4.92e-19	2.6e-18	4089.37	3644.5	4375.05	6979.88	6990.68	7865.97	tyrosine--tRNA ligase	tyrS	C
CQW49_RS06285	0.845689	0.0851059	9.93691	2.88e-23	1.84e-22	1733.41	1622.2	1678.77	2914.86	3027.94	3126.61	acyl-CoA synthetase		C
CQW49_RS12750	0.845217	0.082416	10.2555	1.12e-24	7.51e-24	3937.46	4029.55	4345.77	7290.75	7666.44	7208.69	bifunctional glutamate N-acetyltransferase/amino-acid acetyltransferase ArgJ	argJ	C
CQW49_RS11175	0.844961	0.0808391	10.4524	1.43e-25	9.99e-25	14469.5	13796.2	14977.2	24654.3	27238.8	25927.3	transcription termination factor NusA	nusA	C
CQW49_RS25520	0.84404	0.144441	5.84349	5.11e-09	1.5e-08	250.923	227.677	196.426	463.793	397.097	355.135	uncharacterized gene		C
CQW49_RS09500	0.843889	0.0914171	9.23119	2.68e-20	1.5e-19	5346.7	5184.67	6103.85	9453.92	9917.29	10567.1	succinyl-diaminopimelate desuccinylase	dapE	C
CQW49_RS09505	0.843879	0.114553	7.36673	1.75e-13	6.82e-13	1173.24	1253.9	1016.29	1831.48	2003.22	2361.77	class I SAM-dependent methyltransferase		C
CQW49_RS20280	0.843756	0.0929457	9.07795	1.11e-19	6.01e-19	1241.05	1135.04	1213.94	2005.22	2240.08	2217.82	CopD family protein		C
CQW49_RS13080	0.841685	0.0846943	9.93792	2.85e-23	1.83e-22	5301.95	5688.57	6074.56	9865.3	10205.5	10576.5	histidine--tRNA ligase	hisS	C
CQW49_RS22375	0.836535	0.279041	2.99789	0.00271852	0.00466744	25.7705	56.9192	29.2809	58.1537	76.6327	64.8577	hypothetical protein		P1
CQW49_RS11220	0.836366	0.0948738	8.81556	1.19e-18	6.21e-18	1784.95	1918.51	2042.34	3698.86	3414.91	3172.49	16S rRNA (cytosine(1402)-N(4))-methyltransferase RsmH	rsmH	C
CQW49_RS01910	0.836226	0.0984347	8.49523	1.98e-17	9.75e-17	15140.9	15122.1	15834.9	24054.8	27276.8	31193.4	OmpP1/FadL family transporter		C
CQW49_RS16360	0.836133	0.0889628	9.39868	5.53e-21	3.22e-20	125209	135695	132551	213913	256892	233137	30S ribosomal protein S1	rpsA	C
CQW49_RS18820	0.835151	0.0881482	9.4744	2.68e-21	1.58e-20	12871.7	13608.7	13591.2	22000.8	23438.2	26203.3	flagellar basal-body rod protein FlgG	flgG	C
CQW49_RS23615	0.834205	0.147141	5.66942	1.43e-08	4.03e-08	158.692	189.173	168.365	318.05	272.965	332.989	glycosyltransferase		P3
CQW49_RS22065	0.832937	0.097388	8.55277	1.2e-17	5.99e-17	3195.54	4009.46	3374.62	6066.65	6288.95	6526.9	family 2A encapsulin nanocompartment shell protein		P1
CQW49_RS02270	0.832465	0.0833835	9.98357	1.8e-23	1.16e-22	4886.9	4632.22	4681.28	8654.13	8813.4	7867.55	hypothetical protein		C
CQW49_RS24515	0.830253	0.188856	4.39623	1.1e-05	2.44e-05	124.784	97.0975	91.5028	213.948	200.132	147.907	hypothetical protein		C
CQW49_RS05530	0.828845	0.170159	4.87101	1.11e-06	2.69e-06	164.118	105.468	180.565	244.102	271.065	299.769	hypothetical protein		C
CQW49_RS25680	0.828802	0.123352	6.71902	1.83e-11	6.33e-11	930.451	778.454	682.001	1603.89	1376.86	1281.33	helix-turn-helix domain-containing protein		C
CQW49_RS02640	0.828132	0.0889523	9.30984	1.28e-20	7.27e-20	9928.43	8800.72	10305.7	16194.7	17740.2	17735.4	cold-shock protein		C
CQW49_RS24840	0.827461	0.271088	3.05237	0.00227043	0.00392069	507.272	353.234	580.738	670.562	860.693	1085.18	hypothetical protein		P1
CQW49_RS17535	0.827375	0.0789656	10.4777	1.09e-25	7.66e-25	5491.83	6045.16	5820.8	10296.8	10337.8	10212.7	glycosyltransferase		C
CQW49_RS01535	0.827158	0.0891356	9.27976	1.7e-20	9.62e-20	1409.24	1272.31	1407.92	2362.04	2410.45	2506.51	ATP-dependent DNA helicase RecG	recG	C
CQW49_RS06165	0.824869	0.085711	9.62384	6.34e-22	3.86e-21	4675.31	4135.01	4601.98	7625.31	7894.44	8295.46	uncharacterized gene		C
CQW49_RS09720	0.82478	0.0783737	10.5237	6.72e-26	4.74e-25	4987.27	5283.44	4961.89	9241.41	8950.2	8827.76	hypothetical protein		C
CQW49_RS05030	0.823214	0.089513	9.19658	3.7e-20	2.06e-19	4907.25	5219.83	5580.45	8615.36	9337.16	9903.45	type II 3-dehydroquinate dehydratase	aroQ	C
CQW49_RS10760	0.82304	0.118377	6.95271	3.58e-12	1.29e-11	916.888	852.114	977.25	1341.84	1784.09	1755.9	peroxiredoxin		C
CQW49_RS00220	0.821866	0.0880764	9.33128	1.05e-20	6.01e-20	3214.53	3339.82	3505.17	5485.11	6032.45	6304.64	TerC family protein		C
CQW49_RS01690	0.8204	0.0861504	9.52288	1.68e-21	1e-20	1144.75	1163.5	1154.16	2008.81	2069.72	2046.97	CinA family protein		C
CQW49_RS05905	0.820317	0.0983863	8.33772	7.57e-17	3.59e-16	873.485	962.604	883.307	1473.94	1673.25	1661.78	GNAT family N-acetyltransferase		C
CQW49_RS23165	0.819992	0.0763985	10.7331	7.12e-27	5.27e-26	17861.7	17174.5	18109	30932.7	30535.3	32507.9	class I SAM-dependent methyltransferase		P2
CQW49_RS07020	0.818256	0.0884876	9.24713	2.31e-20	1.3e-19	5577.28	5475.96	5000.93	8731.67	9623.43	10007.9	hypothetical protein		C
CQW49_RS15480	0.817942	0.091197	8.96896	2.99e-19	1.59e-18	4671.25	4304.1	4278.67	7084.7	7932.44	8402.23	hypothetical protein		C
CQW49_RS06730	0.816847	0.182336	4.47991	7.47e-06	1.68e-05	111.22	127.231	90.2827	160.102	199.498	220.674	radical SAM protein		C
CQW49_RS13815	0.816847	0.0872443	9.36275	7.77e-21	4.47e-20	2166.08	2449.2	2386.39	3940.81	4216.7	4197.56	tetratricopeptide repeat protein		C
CQW49_RS03640	0.816035	0.0840276	9.71152	2.69e-22	1.66e-21	2015.53	2121.08	2103.34	3626.35	3538.41	3841.63	hypothetical protein		C
CQW49_RS17900	0.814628	0.0793988	10.26	1.07e-24	7.18e-24	4169.4	4230.44	4439.72	7282.13	7662.64	7679.31	cobalamin biosynthesis protein CobW	cobW	C
CQW49_RS00200	0.813929	0.121017	6.72576	1.75e-11	6.05e-11	9548.66	7540.12	10043.3	13740.1	15697.7	18460.7	30S ribosomal protein S21	rpsU	C
CQW49_RS11005	0.812252	0.137162	5.92185	3.18e-09	9.48e-09	1281.74	1140.06	1609.23	1998.05	2262.88	2864.02	TerB family tellurite resistance protein		C
CQW49_RS15425	0.811309	0.0875921	9.26235	2e-20	1.13e-19	2121.32	2273.42	2335.15	3847.48	3796.17	4192.02	sulfite exporter TauE/SafE family protein		C
CQW49_RS13445	0.811061	0.0789264	10.2762	9.02e-25	6.09e-24	3869.65	3801.87	3674.75	6623.77	6475.78	6839.32	uracil-DNA glycosylase		C
CQW49_RS01855	0.81087	0.131499	6.16634	6.99e-10	2.17e-09	352.649	329.797	267.188	569.332	600.395	498.297	dethiobiotin synthase	bioD	C
CQW49_RS11275	0.810722	0.0947668	8.55492	1.18e-17	5.88e-17	1559.79	1543.52	1389.62	2835.17	2589.05	2470.13	hypothetical protein		C
CQW49_RS25435	0.810532	0.590092	1.37357	0.169576	0.213277	8.13806	3.34819	1.22004	7.89741	7.59994	10.2823	hypothetical protein		C
CQW49_RS11255	0.807982	0.0893483	9.04306	1.52e-19	8.22e-19	3951.03	4372.74	4612.96	8010.85	7370.68	7317.05	FtsW/RodA/SpoVE family cell cycle protein		C
CQW49_RS18825	0.807539	0.0861766	9.37074	7.2e-21	4.16e-20	3869.65	4160.13	4244.51	6905.93	6931.78	7688.8	flagellar basal body P-ring formation chaperone FlgA	flgA	C
CQW49_RS02150	0.807132	0.0810703	9.95595	2.38e-23	1.53e-22	2308.5	2316.95	2239.99	3959.48	4138.17	3932.59	dihydroorotase		C
CQW49_RS11985	0.804356	0.0893435	9.00296	2.2e-19	1.18e-18	3058.55	2999.98	3145.26	5532.5	4874.73	5705.1	argininosuccinate lyase	argH	C
CQW49_RS00820	0.803312	0.0935838	8.58388	9.17e-18	4.62e-17	2672	2435.81	2950.05	4489.32	4701.2	4915.74	tyrosine-protein phosphatase		C
CQW49_RS06805	0.802911	0.11656	6.88836	5.64e-12	2.01e-11	2118.61	1741.06	1993.54	4036.3	3195.14	3023	nuclear transport factor 2 family protein		C
CQW49_RS11430	0.802571	0.110533	7.26092	3.84e-13	1.47e-12	1439.08	1412.94	1689.75	2369.94	2570.05	3015.88	phosphoribosylformylglycinamidine synthase subunit PurQ	purQ	C
CQW49_RS26350	0.802213	0.121244	6.61651	3.68e-11	1.25e-10	333.66	274.552	289.149	543.486	509.196	521.234	hypothetical protein		C
CQW49_RS23920	0.800615	0.128831	6.21448	5.15e-10	1.62e-09	401.478	492.184	379.432	840.715	663.728	715.016	TetR/AcrR family transcriptional regulator		P3
CQW49_RS20990	0.800301	0.104075	7.68964	1.48e-14	6.13e-14	2111.83	2542.95	2626.74	4659.47	4046.34	4010.1	TadE/TadG family type IV pilus assembly protein		C
CQW49_RS21330	0.800244	0.121164	6.60464	3.98e-11	1.35e-10	7010.94	5422.39	6710.2	9336.89	11244.1	12894.8	30S ribosomal protein S20	rpsT	C
CQW49_RS10620	0.799753	0.0765714	10.4445	1.55e-25	1.08e-24	16712.9	16672.3	15939.8	27692.6	29667	28633.1	carbamoyl-phosphate synthase large subunit	carB	C
CQW49_RS09845	0.797824	0.0905448	8.81137	1.24e-18	6.44e-18	1627.61	1580.35	1510.41	2549.43	2893.68	2774.64	filamentous hemagglutinin N-terminal domain-containing protein		C
CQW49_RS01770	0.795983	0.0863847	9.21439	3.13e-20	1.75e-19	6707.12	7438	6961.53	12854.8	12525.3	11330.3	MMPL family transporter		C
CQW49_RS03780	0.794646	0.130459	6.09116	1.12e-09	3.44e-09	811.093	766.735	691.761	1104.92	1241.32	1608	BglII/BstYI family type II restriction endonuclease		C
CQW49_RS10540	0.79415	0.0872204	9.1051	8.62e-20	4.7e-19	18930.5	19667.3	17527.1	35179.4	30898.2	31431.5	30S ribosomal protein S7	rpsG	C
CQW49_RS02460	0.793322	0.0877772	9.0379	1.6e-19	8.6e-19	3407.13	3363.26	3673.53	5640.91	6047.65	6454.13	aminotransferase class I/II-fold pyridoxal phosphate-dependent enzyme		C
CQW49_RS25890	0.793037	0.123951	6.398	1.57e-10	5.12e-10	299.752	311.382	317.21	517.639	496.53	602.702	uncharacterized gene		P2
CQW49_RS24425	0.791934	0.10026	7.89879	2.82e-15	1.22e-14	1260.04	1114.95	1155.38	2083.48	2200.82	1845.28	DUF6916 family protein		C
CQW49_RS15715	0.790565	0.10865	7.27626	3.43e-13	1.31e-12	1281.74	949.212	1141.95	1918.35	2033.62	1909.35	toll/interleukin-1 receptor domain-containing protein		C
CQW49_RS13090	0.790459	0.0802375	9.85149	6.75e-23	4.28e-22	4661.75	4789.59	4808.17	7927.57	8681.03	8094.56	ornithine carbamoyltransferase	argF	C
CQW49_RS20125	0.790309	0.10837	7.29269	3.04e-13	1.17e-12	1860.9	1484.92	1633.63	2657.84	2757.51	3230.23	FkbM family methyltransferase		C
CQW49_RS09260	0.789635	0.166133	4.75303	2e-06	4.72e-06	143.772	123.883	151.285	200.307	259.031	273.668	helix-turn-helix domain-containing protein		C
CQW49_RS13610	0.788782	0.124907	6.31493	2.7e-10	8.69e-10	463.869	423.546	353.811	776.1	727.694	644.622	sensor histidine kinase		C
CQW49_RS11245	0.787961	0.0909012	8.66833	4.38e-18	2.23e-17	4861.13	5780.65	5795.18	9718.84	9293.46	9426.51	phospho-N-acetylmuramoyl-pentapeptide-transferase	mraY	C
CQW49_RS14880	0.787871	0.13638	5.77704	7.6e-09	2.2e-08	447.593	413.501	391.632	604.511	694.128	875.579	efflux RND transporter periplasmic adaptor subunit		C
CQW49_RS04060	0.786752	0.158765	4.95546	7.22e-07	1.78e-06	112.576	152.343	126.884	223.281	230.532	222.256	phage major capsid protein		C
CQW49_RS09690	0.785751	0.112572	6.98	2.95e-12	1.07e-11	417.754	502.228	474.594	757.434	860.06	790.156	ABC transporter substrate-binding protein		C
CQW49_RS15630	0.785282	0.100729	7.796	6.39e-15	2.71e-14	2084.7	1995.52	2368.09	3545.94	3489.64	4116.88	(5-formylfuran-3-yl)methyl phosphate synthase		C
CQW49_RS08625	0.784429	0.0937725	8.36524	6e-17	2.87e-16	3957.81	3694.73	3877.28	6315.78	6171.15	7423.04	acetylglutamate kinase	argB	C
CQW49_RS10355	0.78364	0.102239	7.66476	1.79e-14	7.4e-14	1997.89	1864.94	2182.65	3116.61	3473.81	3853.5	aspartate carbamoyltransferase catalytic subunit		C
CQW49_RS10790	0.782413	0.131138	5.96633	2.43e-09	7.3e-09	222.44	210.936	226.927	404.204	384.43	353.553	sulfite exporter TauE/SafE family protein		C
CQW49_RS26025	0.779865	0.0966752	8.06686	7.21e-16	3.28e-15	811.093	763.387	782.044	1435.89	1337.59	1283.71	transposase		C
CQW49_RS08020	0.775903	0.0811484	9.56154	1.16e-21	6.94e-21	7183.19	7746.04	7837.52	12427.7	13184	13435.8	DEAD/DEAH box helicase		C
CQW49_RS07370	0.775641	0.351118	2.20906	0.0271705	0.0399152	23.0578	20.0891	15.8605	23.6922	38.633	41.9202	NlpC/P60 family protein		C
CQW49_RS21295	0.77223	0.131304	5.88125	4.07e-09	1.2e-08	2183.71	2085.92	2172.89	3003.89	3363.61	4687.95	4-hydroxy-tetrahydrodipicolinate reductase	dapB	C
CQW49_RS19420	0.767126	0.0816569	9.3945	5.75e-21	3.34e-20	6761.37	7334.21	7145.76	11569	12716	11921.2	OprO/OprP family phosphate-selective porin		C
CQW49_RS11835	0.764183	0.100056	7.63756	2.21e-14	9.09e-14	744.632	883.922	830.845	1372	1347.72	1464.04	heme ABC exporter ATP-binding protein CcmA	ccmA	C
CQW49_RS16300	0.763678	0.0941526	8.11107	5.02e-16	2.29e-15	903.324	937.493	833.285	1517.74	1552.92	1472.74	TonB-dependent receptor		C
CQW49_RS06540	0.76331	0.097871	7.79915	6.23e-15	2.64e-14	1128.48	996.086	1084.61	1676.41	1865.15	1924.37	tyrosine recombinase XerC		C
CQW49_RS09530	0.762573	0.0969262	7.86757	3.62e-15	1.56e-14	2760.16	2691.94	2340.03	4465.63	4719.56	4057.56	helix-turn-helix domain-containing protein		C
CQW49_RS09805	0.761787	0.132965	5.72925	1.01e-08	2.88e-08	222.44	210.936	231.807	348.204	409.13	377.282	efflux RND transporter permease subunit		C
CQW49_RS10025	0.760918	0.0792328	9.60357	7.72e-22	4.68e-21	5521.67	5574.74	5768.34	9082.74	9769.73	9772.95	threonine synthase	thrC	C
CQW49_RS03300	0.759119	0.0977411	7.76663	8.06e-15	3.4e-14	1692.72	1605.46	1532.37	2634.86	2530.78	3030.12	AAA family ATPase		C
CQW49_RS06975	0.758806	0.0765056	9.91831	3.47e-23	2.21e-22	7211.68	6872.16	7229.94	11782.9	12267.6	12071.4	hypothetical protein		C
CQW49_RS09520	0.758342	0.0789885	9.60067	7.94e-22	4.8e-21	4572.23	4545.17	4867.95	7702.13	7991.34	8005.18	DNA topoisomerase IV subunit A	parC	C
CQW49_RS12020	0.758203	0.109758	6.90794	4.92e-12	1.75e-11	2292.22	1851.55	2241.21	3191.27	3636.57	4014.06	hypothetical protein		C
CQW49_RS03315	0.757449	0.08098	9.35353	8.48e-21	4.87e-20	2555.35	2624.98	2737.76	4434.76	4572.63	4401.62	glycosyltransferase family 2 protein		C
CQW49_RS06210	0.757182	0.0907383	8.34468	7.14e-17	3.4e-16	3508.86	3770.06	4083.46	6004.19	6477.05	6766.55	beta-N-acetylhexosaminidase	nagZ	C
CQW49_RS22070	0.756319	0.0946913	7.98721	1.38e-15	6.12e-15	1232.92	1481.57	1344.48	2344.1	2217.28	2303.24	family 2A encapsulin nanocompartment cargo protein cysteine desulfurase		P1
CQW49_RS18795	0.754968	0.0817799	9.23171	2.66e-20	1.5e-19	4412.18	4491.6	4730.08	7306.54	7739.27	8004.39	flagellar motor switch protein FliG		C
CQW49_RS02305	0.754713	0.0864093	8.73416	2.45e-18	1.26e-17	4054.11	4158.45	3972.44	6303.57	7005.25	7286.21	ribonuclease R	rnr	C
CQW49_RS03650	0.754231	0.0938925	8.03293	9.52e-16	4.29e-15	850.427	842.07	877.207	1373.43	1462.99	1509.92	glycoside hydrolase family 5 protein		C
CQW49_RS19185	0.754185	0.0846116	8.9135	4.94e-19	2.61e-18	2159.3	2035.7	2027.7	3343.48	3601.11	3570.34	4-(cytidine 5'-diphospho)-2-C-methyl-D-erythritol kinase		C
CQW49_RS14575	0.752223	0.112622	6.6792	2.4e-11	8.27e-11	1241.05	1262.27	1195.64	1723.79	2273.02	2251.04	type II toxin-antitoxin system HipA family toxin		C
CQW49_RS15695	0.751606	0.0944597	7.9569	1.76e-15	7.77e-15	28712.4	27771.6	33714.5	48174.2	54036.9	49997.4	translation elongation factor Ts	tsf	C
CQW49_RS23860	0.749574	0.258098	2.90422	0.00368168	0.0062182	32.5522	41.8524	37.8212	64.6152	59.5329	67.2305	2-oxo acid dehydrogenase subunit E2		P3
CQW49_RS02165	0.74886	0.098319	7.61663	2.6e-14	1.06e-13	737.851	867.181	802.784	1381.33	1305.29	1364.38	FtsB family cell division protein		C
CQW49_RS07455	0.748267	0.171272	4.36888	1.25e-05	2.74e-05	93.5877	103.794	101.263	171.589	164.032	169.263	terminase large subunit		C
CQW49_RS20880	0.748028	0.0905954	8.2568	1.5e-16	7.01e-16	30173.2	34650.4	34098.8	58837.2	56693.7	50939.4	acetyl-CoA carboxylase biotin carboxylase subunit		C
CQW49_RS17200	0.747842	0.0871758	8.57855	9.61e-18	4.83e-17	5575.93	5829.2	6534.52	10115.9	9745.66	10327.4	30S ribosomal protein S18	rpsR	C
CQW49_RS14945	0.747481	0.107909	6.92694	4.3e-12	1.54e-11	1024.04	800.217	896.727	1496.2	1448.42	1644.38	ATP-binding protein		C
CQW49_RS24965	0.747367	0.428188	1.74542	0.0809125	0.108665	16.2761	11.7187	7.32022	19.3846	26.5998	15.8189	acyl carrier protein		P3
CQW49_RS19805	0.746138	0.0957086	7.79594	6.39e-15	2.71e-14	2046.72	1853.22	1937.42	3293.94	3557.41	2962.89	MotE family protein		C
CQW49_RS21570	0.744578	0.12302	6.05249	1.43e-09	4.35e-09	305.177	289.618	364.791	552.819	513.629	554.454	beta-ketoacyl synthase N-terminal-like domain-containing protein		P1
CQW49_RS11265	0.744548	0.0848439	8.7755	1.7e-18	8.79e-18	3298.63	3306.34	3551.53	6021.42	5416.86	5613.35	UDP-N-acetylmuramate--L-alanine ligase	murC	C
CQW49_RS02735	0.744465	0.111814	6.65805	2.77e-11	9.54e-11	739.207	746.646	640.519	1303.07	1209.66	1054.33	HEAT repeat domain-containing protein		C
CQW49_RS05895	0.744265	0.0925395	8.04268	8.79e-16	3.97e-15	1376.69	1292.4	1388.4	2232.1	2141.92	2443.24	FecR family protein		C
CQW49_RS10530	0.743718	0.0867505	8.57306	1.01e-17	5.06e-17	88258.6	89920.6	98178.8	142161	163271	158180	elongation factor Tu	tuf	C
CQW49_RS10955	0.743494	0.111968	6.64025	3.13e-11	1.07e-10	1095.93	981.02	921.128	1500.51	1905.69	1626.19	type II toxin-antitoxin system VapC family toxin		C
CQW49_RS13470	0.743036	0.0968585	7.67136	1.7e-14	7.05e-14	774.472	763.387	808.885	1347.59	1362.29	1228.34	holo-ACP synthase	acpS	C
CQW49_RS11820	0.742848	0.117785	6.30682	2.85e-10	9.14e-10	623.918	530.688	527.056	1057.54	922.126	844.732	nucleotidyltransferase domain-containing protein		C
CQW49_RS13325	0.742553	0.0990351	7.49789	6.49e-14	2.59e-13	5102.56	5673.51	5659.75	8447.36	8684.2	10434.2	3-isopropylmalate dehydratase small subunit	leuD	C
CQW49_RS01500	0.741542	0.0902961	8.21234	2.17e-16	1.01e-15	1646.6	1908.47	1888.62	3067.07	2976.64	3073.62	tRNA preQ1(34) S-adenosylmethionine ribosyltransferase-isomerase QueA	queA	C
CQW49_RS11155	0.740375	0.139581	5.30426	1.13e-07	2.97e-07	344.511	374.997	385.532	507.588	602.929	745.863	hypothetical protein		C
CQW49_RS01155	0.740302	0.0967203	7.65405	1.95e-14	8.01e-14	925.026	882.248	838.166	1517.74	1380.02	1531.27	GNAT family N-acetyltransferase		C
CQW49_RS16550	0.738693	0.13918	5.30746	1.11e-07	2.92e-07	599.504	510.599	601.478	1152.3	968.359	752.191	DUF1345 domain-containing protein		C
CQW49_RS19755	0.737383	0.0876064	8.417	3.86e-17	1.87e-16	7238.8	8214.78	7471.51	12255.3	12352.4	13676.3	flagellar biosynthesis repressor FlbT	flbT	C
CQW49_RS16085	0.736698	0.102408	7.19375	6.3e-13	2.37e-12	1239.7	1181.91	1234.68	1824.3	2002.58	2285.05	glycosyltransferase family 4 protein		C
CQW49_RS08555	0.735697	0.0902214	8.15434	3.51e-16	1.62e-15	1630.32	1774.54	1611.67	2877.53	2875.31	2609.34	extensin family protein		C
CQW49_RS08615	0.735477	0.0824405	8.9213	4.61e-19	2.44e-18	17300.2	17482.6	17380.6	30863.1	29352.2	26774.4	membrane protein insertase YidC	yidC	C
CQW49_RS09485	0.73525	0.0788019	9.33037	1.06e-20	6.05e-20	5337.21	5398.96	5360.84	8507.67	9077.5	9250.92	DNA topoisomerase IV subunit B	parE	C
CQW49_RS11755	0.734398	0.0867486	8.46581	2.54e-17	1.25e-16	104510	122036	118639	196896	195893	182533	UDP-glucose dehydrogenase family protein		C
CQW49_RS17505	0.733799	0.0801882	9.15096	5.64e-20	3.11e-19	9136.33	9088.66	9424.79	16160.3	15414.6	14479.9	methylmalonyl-CoA mutase subunit beta		C
CQW49_RS05505	0.732703	0.142353	5.14709	2.65e-07	6.72e-07	195.313	199.217	181.786	358.255	310.964	291.069	hypothetical protein		C
CQW49_RS17895	0.731689	0.122139	5.99064	2.09e-09	6.32e-09	316.028	303.011	355.031	519.793	516.796	592.42	FecCD family ABC transporter permease		C
CQW49_RS17205	0.731183	0.0967294	7.55905	4.06e-14	1.64e-13	19630.4	17213	19523	28147.1	31018.5	34622.1	30S ribosomal protein S6	rpsF	C
CQW49_RS02720	0.730626	0.0807322	9.05	1.43e-19	7.72e-19	11543.8	12334.7	12605.4	19428.4	20029.6	21177.6	FtsH protease activity modulator HflK	hflK	C
CQW49_RS20300	0.730576	0.078597	9.29522	1.47e-20	8.33e-20	18560.2	20248.2	19997.6	33684.6	31976.8	32057.1	electron transfer flavoprotein subunit beta/FixA family protein		C
CQW49_RS22915	0.729065	0.0906169	8.04557	8.58e-16	3.89e-15	2030.45	2124.43	2202.17	3771.37	3256.58	3532.37	NnrS family protein		P2
CQW49_RS23170	0.728246	0.0829346	8.78097	1.62e-18	8.38e-18	8249.28	8519.47	8249.89	14752.4	13876.2	12882.2	class I SAM-dependent methyltransferase		P2
CQW49_RS24205	0.728112	0.266939	2.72764	0.00637897	0.0103808	39.3339	30.1337	45.1414	80.41	58.8995	56.1573	TauD/TfdA family dioxygenase		C
CQW49_RS12680	0.728022	0.127398	5.71454	1.1e-08	3.13e-08	309.246	364.953	434.333	587.28	637.762	621.685	ArsR/SmtB family transcription factor		C
CQW49_RS08350	0.727262	0.178714	4.06943	4.71e-05	9.78e-05	93.5877	95.4234	96.3829	140.718	164.032	171.636	uncharacterized gene		C
CQW49_RS23725	0.726853	0.144534	5.02896	4.93e-07	1.23e-06	164.118	157.365	161.045	282.153	253.331	268.131	DUF5682 family protein		P3
CQW49_RS17035	0.725008	0.138607	5.23067	1.69e-07	4.36e-07	238.716	222.655	248.888	447.281	390.764	343.271	RES family NAD+ phosphorylase		C
CQW49_RS09305	0.724942	0.0877076	8.26544	1.39e-16	6.53e-16	1279.03	1342.62	1306.66	2068.4	2218.55	2215.44	quinone-dependent dihydroorotate dehydrogenase		C
CQW49_RS13505	0.724239	0.122377	5.91808	3.26e-09	9.69e-09	988.774	813.61	917.468	1313.12	1419.29	1783.59	HisA/HisF-related TIM barrel protein		C
CQW49_RS22240	0.724204	0.15801	4.58327	4.58e-06	1.05e-05	139.703	113.838	137.864	207.487	216.598	230.166	ABC transporter ATP-binding protein		P1
CQW49_RS07775	0.723644	0.270607	2.67416	0.00749178	0.0120723	28.4832	36.8301	39.0412	50.2563	62.0662	63.2758	hypothetical protein		C
CQW49_RS17575	0.723357	0.0845066	8.55976	1.13e-17	5.65e-17	2600.11	2613.26	2808.53	4475.68	4584.66	4209.42	homoserine kinase	thrB	C
CQW49_RS03920	0.722457	0.0764499	9.45007	3.39e-21	1.99e-20	11302.4	11989.9	12061.3	19808.1	19072.7	19532.4	MaoC family dehydratase		C
CQW49_RS14535	0.722091	0.0945934	7.63363	2.28e-14	9.36e-14	1196.29	1225.44	1312.76	1913.33	2066.55	2197.25	IS4 family transposase		C
CQW49_RS18490	0.719979	0.112438	6.40333	1.52e-10	4.95e-10	6024.88	5845.94	6613.82	8876.69	9518.93	12149.7	bifunctional demethylmenaquinone methyltransferase/2-methoxy-6-polyprenyl-1,4-benzoquinol methylase UbiE	ubiE	C
CQW49_RS11945	0.717808	0.138286	5.19074	2.09e-07	5.37e-07	3420.7	3306.34	3973.66	4819.58	5249.03	7617.61	DUF3126 family protein		C
CQW49_RS10610	0.717533	0.0964999	7.43558	1.04e-13	4.09e-13	1390.25	1248.87	1396.94	2074.87	2178.02	2406.06	mitochondrial fission ELM1 family protein		C
CQW49_RS21285	0.716498	0.114206	6.27372	3.53e-10	1.12e-09	537.112	569.192	478.255	953.433	860.06	791.738	alpha-ketoglutarate-dependent dioxygenase AlkB		C
CQW49_RS04220	0.715966	0.0839826	8.52518	1.53e-17	7.58e-17	5940.78	5467.59	5773.22	8926.95	10021.2	9324.48	hypothetical protein		C
CQW49_RS01970	0.715738	0.0878147	8.15055	3.62e-16	1.67e-15	1707.64	1873.31	1904.48	2886.15	3053.91	3084.69	cell division ATP-binding protein FtsE	ftsE	C
CQW49_RS09740	0.714495	0.087331	8.18145	2.8e-16	1.3e-15	9707.35	10933.5	10822.9	16577.4	16642	18501	class I SAM-dependent methyltransferase		C
CQW49_RS09850	0.714284	0.0851895	8.38465	5.09e-17	2.45e-16	1463.49	1399.54	1478.69	2435.99	2363.58	2339.62	hydrogen peroxide-inducible genes activator		C
CQW49_RS06815	0.713425	0.114986	6.20442	5.49e-10	1.72e-09	619.849	637.83	686.881	918.254	1098.82	1184.05	type II toxin-antitoxin system PemK/MazF family toxin		C
CQW49_RS10785	0.712367	0.102167	6.97256	3.11e-12	1.13e-11	930.451	1068.07	1046.79	1827.17	1616.25	1555.79	bifunctional protein tyrosine phosphatase family protein/NAD(P)/FAD-dependent oxidoreductase		C
CQW49_RS01175	0.71223	0.097453	7.30845	2.7e-13	1.04e-12	984.705	1093.18	1198.08	1765.43	1820.19	1796.24	ketopantoate reductase family protein		C
CQW49_RS10305	0.71158	0.107847	6.59807	4.17e-11	1.41e-10	1566.58	1379.45	1764.17	2583.89	2351.55	2811.03	beta-ribofuranosylaminobenzene 5'-phosphate synthase family protein		C
CQW49_RS02060	0.710449	0.0756959	9.38556	6.26e-21	3.63e-20	15770.2	16128.2	16699.9	25828.8	26690.4	27111.3	DNA gyrase subunit A	gyrA	C
CQW49_RS13735	0.708733	0.0929959	7.62112	2.51e-14	1.03e-13	1099.99	996.086	1130.97	1730.25	1734.69	1827.88	aKG-HExxH-type peptide beta-hydroxylase		C
CQW49_RS23225	0.708387	0.10825	6.54397	5.99e-11	2e-10	968.429	827.003	832.065	1351.18	1357.22	1600.09	helix-turn-helix transcriptional regulator		P2
CQW49_RS14350	0.707427	0.0836408	8.45791	2.72e-17	1.33e-16	2494.31	2730.45	2484	4273.22	4224.93	4101.85	nucleotidyltransferase family protein		C
CQW49_RS16625	0.707246	0.103448	6.83671	8.1e-12	2.85e-11	828.726	793.521	808.885	1450.97	1336.32	1191.96	GNAT family N-acetyltransferase		C
CQW49_RS25775	0.705813	0.164726	4.28478	1.83e-05	3.95e-05	136.991	102.12	125.664	214.666	193.165	194.573	hypothetical protein		P1
CQW49_RS15700	0.705486	0.0889898	7.92772	2.23e-15	9.77e-15	39301.4	35834	40511.3	57715	64097.3	67126.9	30S ribosomal protein S2		C
CQW49_RS10895	0.704197	0.088108	7.99242	1.32e-15	5.87e-15	72531.8	87223.7	80934.8	134319	131873	126645	TonB-dependent receptor		C
CQW49_RS14635	0.704191	0.526527	1.33743	0.181084	0.226438	6.78172	6.69638	4.88015	11.4871	11.3999	9.49137	IS66 family transposase	tnpC	C
CQW49_RS00235	0.703479	0.118156	5.95382	2.62e-09	7.85e-09	691.735	704.794	854.026	1081.95	1229.92	1371.5	MiaB/RimO family radical SAM methylthiotransferase		C
CQW49_RS06145	0.7024	0.0978569	7.17783	7.08e-13	2.66e-12	929.095	1089.84	1119.99	1719.48	1703.02	1695.79	DUF2336 domain-containing protein		C
CQW49_RS13490	0.702189	0.12319	5.70005	1.2e-08	3.4e-08	496.422	567.518	461.174	927.587	836.627	718.18	glycine betaine ABC transporter substrate-binding protein		C
CQW49_RS02005	0.702173	0.0925095	7.59028	3.19e-14	1.29e-13	3508.86	3520.62	3618.63	6435.67	5611.29	5312	ABC transporter permease		C
CQW49_RS16490	0.701943	0.0951193	7.37961	1.59e-13	6.21e-13	1582.85	1848.2	1692.19	2586.04	2820.21	2939.16	TIGR00730 family Rossman fold protein		C
CQW49_RS21955	0.701911	0.124925	5.61868	1.92e-08	5.34e-08	3404.42	3066.94	3541.77	6706.34	5158.46	4486.25	TonB-dependent siderophore receptor		P1
CQW49_RS23770	0.701178	0.157523	4.45128	8.54e-06	1.91e-05	448.95	373.323	355.031	511.178	587.729	828.122	Imm26 family immunity protein		P3
CQW49_RS01790	0.699766	0.0870427	8.03935	9.03e-16	4.07e-15	4915.39	4662.35	4691.04	8246.33	7883.67	7086.1	efflux RND transporter permease subunit		C
CQW49_RS18660	0.699731	0.0923901	7.57366	3.63e-14	1.47e-13	6530.79	6395.04	7438.57	11484.3	11492.4	10170.8	pentapeptide repeat-containing protein		C
CQW49_RS24345	0.698464	0.103002	6.78106	1.19e-11	4.17e-11	996.912	986.042	817.425	1474.66	1587.75	1485.4	hypothetical protein		C
CQW49_RS20120	0.698203	0.10222	6.83043	8.47e-12	2.98e-11	1912.44	1648.98	2144.83	3209.94	3098.24	2984.24	MerR family transcriptional regulator		C
CQW49_RS24975	0.697803	0.169289	4.12197	3.76e-05	7.89e-05	147.841	117.187	117.124	239.076	198.865	186.664	uncharacterized gene		P3
CQW49_RS07650	0.696688	0.0838839	8.30538	9.95e-17	4.71e-16	2609.6	2534.58	2814.63	4327.78	4401	4197.56	type I pantothenate kinase	coaA	C
CQW49_RS18540	0.696366	0.0889178	7.83156	4.82e-15	2.06e-14	1143.4	1237.16	1232.24	1962.15	2000.68	1899.86	sulfate ABC transporter permease subunit CysW	cysW	C
CQW49_RS17760	0.695	0.0839575	8.278	1.25e-16	5.89e-16	2768.3	2943.06	2738.98	4384.5	4517.53	4795.51	guanylate kinase	gmk	C
CQW49_RS19885	0.694242	0.108324	6.40892	1.47e-10	4.77e-10	633.412	567.518	625.879	939.074	936.693	1093.88	MAPEG family protein		C
CQW49_RS01685	0.694085	0.0836617	8.29634	1.07e-16	5.06e-16	3645.85	3567.5	3672.31	6023.57	6141.39	5474.94	methyl-accepting chemotaxis protein		C
CQW49_RS17310	0.693377	0.0959495	7.22648	4.96e-13	1.87e-12	74975.9	70221.6	72855.7	102237	129514	121597	50S ribosomal protein L10	rplJ	C
CQW49_RS25185	0.69328	0.116455	5.95317	2.63e-09	7.87e-09	306.534	321.426	329.41	525.537	532.629	494.342	hypothetical protein		C
CQW49_RS11015	0.691796	0.13044	5.30355	1.14e-07	2.98e-07	348.58	343.189	364.791	672.716	511.729	530.726	HMA2 domain-containing protein		C
CQW49_RS15855	0.691652	0.0874156	7.91222	2.53e-15	1.1e-14	1612.69	1526.77	1577.51	2425.22	2673.28	2534.99	DEAD/DEAH box helicase		C
CQW49_RS05930	0.690955	0.0973651	7.09654	1.28e-12	4.74e-12	2254.24	2179.67	1914.24	3608.4	3526.37	3128.99	hypothetical protein		C
CQW49_RS00610	0.690707	0.0860969	8.02244	1.04e-15	4.65e-15	1193.58	1220.42	1248.1	1981.53	1978.52	1961.55	exodeoxyribonuclease VII large subunit	xseA	C
CQW49_RS11890	0.690335	0.106533	6.48002	9.17e-11	3.03e-10	1038.96	862.159	1078.51	1651.28	1487.69	1692.63	enoyl-CoA hydratase-related protein		C
CQW49_RS01305	0.689997	0.0796377	8.66421	4.55e-18	2.31e-17	2964.97	2844.29	2970.79	4616.4	4824.7	4747.27	YcjF family protein		C
CQW49_RS02910	0.688829	0.0863636	7.97591	1.51e-15	6.68e-15	2963.61	2737.14	3145.26	4612.81	4803.16	4876.98	ABC-F family ATP-binding cassette domain-containing protein		C
CQW49_RS12855	0.688044	0.0945226	7.27915	3.36e-13	1.29e-12	1443.15	1347.65	1444.52	2142.35	2212.22	2488.32	murein transglycosylase A		C
CQW49_RS00160	0.687606	0.187987	3.65774	0.000254454	0.000493702	165.474	137.276	163.485	188.102	238.765	333.78	hypothetical protein		C
CQW49_RS22730	0.686767	0.101389	6.77361	1.26e-11	4.39e-11	2114.54	1836.48	1754.41	2802.15	3094.44	3309.32	MucR family transcriptional regulator		P2
CQW49_RS09855	0.686298	0.0848232	8.09092	5.92e-16	2.69e-15	6770.86	6095.38	6795.61	10221.4	11149.1	10326.6	catalase/peroxidase HPI	katG	C
CQW49_RS19810	0.686077	0.0870704	7.87957	3.29e-15	1.42e-14	3894.06	4029.55	3594.23	6340.19	6425.12	5788.94	flagellar basal body L-ring protein FlgH	flgH	C
CQW49_RS05850	0.685394	0.484001	1.4161	0.156746	0.198855	8.13806	8.37047	7.32022	15.7948	13.9332	11.0733	IS66-like element accessory protein TnpA	tnpA	C
CQW49_RS09590	0.684821	0.100294	6.82811	8.6e-12	3.02e-11	763.621	778.454	741.783	1234.15	1312.89	1128.68	MacB family efflux pump subunit		C
CQW49_RS23810	0.684455	0.0968497	7.06719	1.58e-12	5.84e-12	1279.03	1059.7	1189.54	1829.33	1901.25	1959.18	RHS repeat-associated core domain-containing protein		P3
CQW49_RS23495	0.683311	0.265301	2.5756	0.0100066	0.0157993	28161.8	42093.4	29901.9	68263.1	42356.4	52934.9	lysine N(6)-hydroxylase/L-ornithine N(5)-oxygenase family protein		P3
CQW49_RS07010	0.682881	0.0860495	7.9359	2.09e-15	9.18e-15	6004.53	5663.46	6058.7	8740.28	10040.8	9727.86	FkbM family methyltransferase		C
CQW49_RS22840	0.682437	0.108846	6.26972	3.62e-10	1.15e-09	2198.63	2521.19	2403.47	4457.01	3457.34	3545.03	DEAD/DEAH box helicase		P2
CQW49_RS01595	0.681614	0.0819443	8.31802	8.94e-17	4.24e-16	6943.12	7247.16	7312.9	10761.3	12021.2	11758.2	uncharacterized gene	metG	C
CQW49_RS06860	0.681387	0.0794235	8.57916	9.56e-18	4.81e-17	14538.6	15513.8	15754.3	23647.7	25575.1	24339	50S ribosomal protein L20	rplT	C
CQW49_RS18860	0.681142	0.0820441	8.30215	1.02e-16	4.83e-16	11697.1	12093.7	11740.4	18944.5	20309.6	17797.9	radical SAM family heme chaperone HemW	hemW	C
CQW49_RS21675	0.679813	0.259906	2.61561	0.00890689	0.014185	44.7593	33.4819	39.0412	67.487	53.8329	71.1853	thiosulfate oxidation carrier complex protein SoxZ	soxZ	P1
CQW49_RS19990	0.679533	0.262274	2.59093	0.00957179	0.0151681	48.8283	43.5265	34.161	71.7947	52.5663	81.4676	glycosyltransferase		C
CQW49_RS17910	0.679294	0.0903887	7.51526	5.68e-14	2.27e-13	1616.76	1694.18	1726.35	2537.94	2891.78	2650.46	cob(I)yrinic acid a,c-diamide adenosyltransferase	cobO	C
CQW49_RS20060	0.678722	0.0923327	7.35082	1.97e-13	7.66e-13	1131.19	1058.03	1112.67	1674.25	1759.39	1865.84	Holliday junction branch migration DNA helicase RuvB	ruvB	C
CQW49_RS09795	0.678659	0.0967633	7.01361	2.32e-12	8.48e-12	2129.46	2228.22	1891.06	3619.89	3247.71	3147.18	response regulator		C
CQW49_RS10400	0.678358	0.0875079	7.75197	9.05e-15	3.8e-14	5683.08	5427.42	6037.96	8576.59	9086.36	9834.64	acid phosphatase		C
CQW49_RS00290	0.678322	0.0960664	7.06097	1.65e-12	6.09e-12	17245.9	15954.1	18081	25180.5	26249.6	30811.4	F0F1 ATP synthase subunit delta		C
CQW49_RS15685	0.677677	0.09149	7.40711	1.29e-13	5.07e-13	4592.58	4200.3	4622.72	7549.93	6476.42	7480.78	TetR/AcrR family transcriptional regulator		C
CQW49_RS00355	0.677588	0.084947	7.9766	1.5e-15	6.65e-15	8177.39	8382.19	8752.55	12437	14220.1	13895.4	sulfate adenylyltransferase subunit CysN	cysN	C
CQW49_RS22875	0.677022	0.0904476	7.48524	7.14e-14	2.84e-13	1255.97	1277.33	1216.38	1962.15	2124.82	1914.88	uncharacterized gene		P2
CQW49_RS26330	0.676729	0.274867	2.46202	0.0138155	0.0213265	37.9776	38.5042	30.5009	45.2306	60.7995	67.2305	hypothetical protein		C
CQW49_RS14360	0.676068	0.11676	5.79022	7.03e-09	2.04e-08	1988.4	1744.41	1871.54	3433.22	3098.24	2451.94	aminoacyl-tRNA hydrolase	pth	C
CQW49_RS19310	0.67547	0.0984158	6.86343	6.72e-12	2.38e-11	30483.8	29999.8	32476.2	42562.7	53848.8	52378.9	translation initiation factor IF-3	infC	C
CQW49_RS15710	0.674342	0.0979541	6.88426	5.81e-12	2.06e-11	4584.44	4453.09	5212	7053.11	7325.08	8419.63	glutamate-5-semialdehyde dehydrogenase		C
CQW49_RS02955	0.673992	0.111858	6.02544	1.69e-09	5.12e-09	511.341	540.733	557.557	868.715	937.959	767.219	SOS response-associated peptidase		C
CQW49_RS14840	0.67394	0.10175	6.62347	3.51e-11	1.2e-10	5992.32	6155.65	6451.56	8777.61	9542.99	11425.2	cation:proton antiporter		C
CQW49_RS00455	0.673457	0.0791195	8.5119	1.71e-17	8.48e-17	6924.13	7277.29	7620.35	11473.5	11513.3	11867.4	1-deoxy-D-xylulose-5-phosphate reductoisomerase	dxr	C
CQW49_RS13460	0.67331	0.085472	7.87756	3.34e-15	1.44e-14	4443.38	4600.41	4418.97	6583.57	7422.61	7495.02	RelA/SpoT family protein		C
CQW49_RS17625	0.672757	0.111371	6.04069	1.53e-09	4.67e-09	941.302	1141.73	930.888	1448.82	1590.92	1770.14	16S rRNA (uracil(1498)-N(3))-methyltransferase		C
CQW49_RS06290	0.671848	0.124595	5.39226	6.96e-08	1.86e-07	1519.1	1859.92	2218.03	2852.4	2753.71	3346.5	bactofilin family protein		C
CQW49_RS07605	0.671259	0.14742	4.55337	5.28e-06	1.2e-05	240.073	262.833	192.766	400.614	317.298	390.728	very short patch repair endonuclease		C
CQW49_RS09400	0.670959	0.0876254	7.65713	1.9e-14	7.83e-14	1413.31	1289.05	1362.78	2170.35	2110.25	2207.53	NAD(P)H-dependent oxidoreductase		C
CQW49_RS18840	0.670345	0.0800565	8.37341	5.6e-17	2.68e-16	2452.27	2487.7	2540.12	4020.5	3881.04	4021.18	RdgB/HAM1 family non-canonical purine NTP pyrophosphatase	rdgB	C
CQW49_RS11720	0.670239	0.0977356	6.85767	7e-12	2.47e-11	4603.43	4926.86	4985.07	8025.21	8401.1	6718.31	tyrosine-type recombinase/integrase		C
CQW49_RS05885	0.670066	0.10792	6.20894	5.33e-10	1.67e-09	493.709	438.613	507.535	798.357	739.094	765.637	L-threonylcarbamoyladenylate synthase		C
CQW49_RS25410	0.669592	0.0895738	7.47531	7.7e-14	3.06e-13	1875.82	1823.09	2103.34	3169.73	3069.11	3014.3	uncharacterized gene	purD	C
CQW49_RS16685	0.669009	0.0764916	8.74619	2.21e-18	1.14e-17	7473.45	7344.25	7857.04	12079.5	11944.6	12080.1	proline--tRNA ligase	proS	C
CQW49_RS07450	0.668807	0.26835	2.49229	0.0126922	0.0197008	36.6213	40.1783	30.5009	53.128	54.4663	64.8577	phage portal protein		C
CQW49_RS13475	0.667857	0.100955	6.6154	3.71e-11	1.26e-10	6857.67	6642.81	7128.68	9702.33	10558.2	12591.9	signal peptidase I	lepB	C
CQW49_RS06525	0.667382	0.119319	5.59325	2.23e-08	6.17e-08	933.164	783.476	1023.61	1374.15	1335.69	1666.53	hydroxymethylbilane synthase	hemC	C
CQW49_RS19050	0.666015	0.0927881	7.1778	7.08e-13	2.66e-12	2299	1946.97	2320.51	3400.19	3498.51	3550.56	YchJ family protein		C
CQW49_RS13745	0.665889	0.0840646	7.92116	2.35e-15	1.03e-14	2256.95	2234.92	2246.09	3362.86	3689.77	3654.18	aKG-HExxH-type peptide beta-hydroxylase		C
CQW49_RS09685	0.665864	0.127414	5.22597	1.73e-07	4.46e-07	358.075	272.877	306.229	479.588	481.33	536.262	FecCD family ABC transporter permease		C
CQW49_RS16810	0.66412	0.119475	5.55863	2.72e-08	7.48e-08	599.504	539.059	480.695	926.151	889.827	754.564	MarR family winged helix-turn-helix transcriptional regulator		C
CQW49_RS18790	0.664107	0.0802965	8.27069	1.33e-16	6.25e-16	2190.49	2136.14	2165.57	3405.94	3417.44	3480.17	flagellar motor switch protein FliN	fliN	C
CQW49_RS09810	0.663316	0.161356	4.1109	3.94e-05	8.27e-05	124.784	115.513	136.644	185.948	213.432	203.273	efflux RND transporter periplasmic adaptor subunit		C
CQW49_RS24845	0.659784	0.1103	5.98172	2.21e-09	6.66e-09	527.617	488.836	511.196	762.459	769.494	891.398	hypothetical protein		P2
CQW49_RS08300	0.659041	0.281176	2.34387	0.0190848	0.0287629	48.8283	36.8301	23.1807	49.5383	59.5329	64.8577	ATP-binding cassette domain-containing protein		C
CQW49_RS23190	0.658288	0.0836538	7.8692	3.57e-15	1.54e-14	1936.86	1936.93	2032.58	2999.58	3138.14	3200.96	uncharacterized gene		P2
CQW49_RS04940	0.65781	0.111844	5.8815	4.07e-09	1.2e-08	745.989	701.446	613.679	1043.18	1013.33	1202.24	efflux RND transporter periplasmic adaptor subunit		C
CQW49_RS16410	0.655907	0.08754	7.49265	6.75e-14	2.69e-13	1161.03	1175.21	1124.87	1777.64	1831.59	1850.82	tyrosine recombinase		C
CQW49_RS19895	0.653736	0.0908747	7.19382	6.3e-13	2.37e-12	1949.06	2100.99	2064.3	3339.89	3352.84	2939.95	trypsin-like peptidase domain-containing protein		C
CQW49_RS24805	0.653512	0.120627	5.41761	6.04e-08	1.62e-07	425.892	329.797	380.652	567.178	632.695	597.956	hypothetical protein		C
CQW49_RS20145	0.652754	0.0797666	8.1833	2.76e-16	1.28e-15	2537.72	2583.13	2658.46	4095.89	4128.67	4023.55	PAS domain-containing protein		C
CQW49_RS02190	0.651376	0.112774	5.77593	7.65e-09	2.22e-08	375.707	385.042	423.353	598.049	613.695	656.486	protein-L-isoaspartate(D-aspartate) O-methyltransferase		C
CQW49_RS01760	0.651105	0.0922401	7.05881	1.68e-12	6.18e-12	2129.46	2136.14	2305.87	3193.43	3407.94	3741.97	RsmB/NOP family class I SAM-dependent RNA methyltransferase		C
CQW49_RS19785	0.650802	0.0849567	7.6604	1.85e-14	7.65e-14	2893.08	2909.58	3258.72	4738.45	4806.33	4710.09	rod-binding protein		C
CQW49_RS04975	0.649782	0.0981355	6.62127	3.56e-11	1.21e-10	1824.28	2228.22	2136.29	3065.63	3223.01	3437.46	nickel/cobalt efflux transporter		C
CQW49_RS02225	0.649232	0.0897236	7.2359	4.62e-13	1.75e-12	1639.82	1654.01	1764.17	2509.22	2617.55	2823.68	glutamate 5-kinase	proB	C
CQW49_RS11435	0.64832	0.149791	4.32815	1.5e-05	3.28e-05	1156.96	1017.85	1307.88	1473.94	1613.09	2405.27	phosphoribosylformylglycinamidine synthase subunit PurS	purS	C
CQW49_RS17835	0.6478	0.1118	5.79429	6.86e-09	2e-08	465.226	483.813	505.095	684.921	803.061	797.275	DUF4276 family protein		C
CQW49_RS09700	0.647444	0.0827479	7.8243	5.1e-15	2.18e-14	46183.5	52375.7	50457.1	80900.4	78162.9	74688.4	glycosyltransferase		C
CQW49_RS13725	0.646795	0.0932389	6.93696	4.01e-12	1.44e-11	4315.88	4499.97	4428.73	6142.03	7100.25	7532.19	aKG-HExxH-type peptide beta-hydroxylase		C
CQW49_RS26380	0.645844	0.114621	5.63461	1.75e-08	4.9e-08	356.718	341.515	333.07	552.819	550.996	513.325	uncharacterized gene		P1
CQW49_RS09280	0.645768	0.0979053	6.59585	4.23e-11	1.43e-10	2193.21	1993.85	2465.7	3627.78	3540.94	3270.57	alpha/beta hydrolase		C
CQW49_RS21260	0.644774	0.0986113	6.53854	6.21e-11	2.07e-10	748.701	726.557	818.645	1142.97	1212.19	1244.16	DNA helicase RecQ	recQ	C
CQW49_RS12875	0.644525	0.0812231	7.93524	2.1e-15	9.22e-15	4767.55	4936.91	4548.3	7178.75	7380.18	7747.33	HpcH/HpaI aldolase/citrate lyase family protein		C
CQW49_RS07600	0.643908	0.0901501	7.14262	9.16e-13	3.41e-12	1706.28	1531.8	1769.05	2646.35	2663.15	2535.78	DNA cytosine methyltransferase		C
CQW49_RS07500	0.643719	0.417698	1.54111	0.123289	0.159777	14.9198	6.69638	14.6404	20.8204	17.7332	22.1465	hypothetical protein		C
CQW49_RS13100	0.643412	0.0861545	7.46812	8.13e-14	3.22e-13	13772.3	15631	15526.2	22182.4	23536.4	24570	GcrA family cell cycle regulator		C
CQW49_RS10660	0.643379	0.12677	5.07516	3.87e-07	9.72e-07	299.752	304.685	342.83	448.717	488.296	551.29	potassium-transporting ATPase subunit KdpC	kdpC	C
CQW49_RS04465	0.641504	0.122511	5.23628	1.64e-07	4.23e-07	288.901	318.078	333.07	507.588	512.996	450.049	GNAT family N-acetyltransferase		C
CQW49_RS09285	0.641343	0.111333	5.76058	8.38e-09	2.42e-08	3219.96	3066.94	3617.41	5844.8	5291.46	4357.33	transporter substrate-binding protein		C
CQW49_RS17315	0.641233	0.0980156	6.54215	6.06e-11	2.02e-10	56099.7	49754.1	60299.1	77786.6	92652.2	89237.8	50S ribosomal protein L7/L12	rplL	C
CQW49_RS13525	0.639405	0.0867509	7.37058	1.7e-13	6.64e-13	2361.39	2487.7	2480.34	3739.78	3616.31	4079.71	RimK family alpha-L-glutamate ligase		C
CQW49_RS11480	0.639311	0.145418	4.39637	1.1e-05	2.44e-05	168.187	190.847	164.705	256.307	295.131	264.176	GlcG/HbpS family heme-binding protein		C
CQW49_RS12810	0.638051	0.0831701	7.67164	1.7e-14	7.04e-14	16649.1	17653.3	17135.4	24618.4	27694.2	27849.3	transcription termination factor Rho	rho	C
CQW49_RS02940	0.637939	0.0817466	7.80386	6e-15	2.55e-14	3649.92	3416.83	3356.32	5247.47	5430.79	5564.31	copper resistance CopC family protein		C
CQW49_RS17710	0.637043	0.110936	5.74246	9.33e-09	2.67e-08	10222.8	8219.81	9412.59	12511.7	14448.1	16478.6	cold-shock protein		C
CQW49_RS09790	0.636692	0.0904332	7.04046	1.92e-12	7.02e-12	10599.8	13007.7	12117.4	18419.6	18485	18727.3	chemotaxis protein CheA		C
CQW49_RS04335	0.636446	0.1384	4.59859	4.25e-06	9.78e-06	427.248	408.479	458.734	556.409	644.728	823.376	sensor histidine kinase		C
CQW49_RS23150	0.63582	0.0923117	6.88775	5.67e-12	2.01e-11	25358.2	30209	30070.3	46503.6	41901.6	44895	glycosyltransferase		P2
CQW49_RS14900	0.63579	0.148048	4.2945	1.75e-05	3.79e-05	297.039	200.891	330.63	425.024	455.997	421.575	efflux RND transporter periplasmic adaptor subunit		C
CQW49_RS00815	0.634321	0.0971229	6.53112	6.53e-11	2.17e-10	1234.27	1267.29	1061.43	1858.76	1893.02	1781.21	sugar transferase		C
CQW49_RS08380	0.632535	0.137716	4.59305	4.37e-06	1e-05	192.601	185.825	186.666	290.768	281.198	308.469	efflux RND transporter permease subunit		C
CQW49_RS15465	0.631024	0.0830376	7.59925	2.98e-14	1.21e-13	2334.27	2243.29	2366.87	3566.76	3736.64	3469.1	bifunctional folylpolyglutamate synthase/dihydrofolate synthase		C
CQW49_RS04065	0.629444	0.47748	1.31826	0.187415	0.233682	8.13806	10.0446	7.32022	15.0769	15.1999	11.0733	HK97 family phage prohead protease		C
CQW49_RS23015	0.629004	0.129305	4.86452	1.15e-06	2.77e-06	316.028	314.73	250.108	422.871	468.663	470.614	IS6 family transposase		P2
CQW49_RS22930	0.627826	0.103034	6.09341	1.11e-09	3.39e-09	2035.87	2460.92	2089.92	3737.63	3326.87	3126.61	hypothetical protein		P2
CQW49_RS03955	0.627638	0.0820747	7.64715	2.05e-14	8.44e-14	3884.57	4240.48	4121.29	6473.01	6043.85	6428.03	NAD-dependent epimerase/dehydratase family protein		C
CQW49_RS19565	0.627552	0.105587	5.94343	2.79e-09	8.34e-09	1386.18	1285.7	1398.16	1847.28	2097.58	2362.56	6,7-dimethyl-8-ribityllumazine synthase	ribH	C
CQW49_RS10315	0.627184	0.0924792	6.7819	1.19e-11	4.15e-11	2050.79	1973.76	2058.2	3085.73	2895.58	3435.08	glycosyltransferase family 2 protein		C
CQW49_RS05810	0.626849	0.0892192	7.02594	2.13e-12	7.77e-12	2762.87	2566.39	3000.07	4139.68	4461.8	4290.1	type I-U CRISPR-associated helicase/endonuclease Cas3	cas3g	C
CQW49_RS01380	0.626667	0.114556	5.47039	4.49e-08	1.21e-07	2591.97	2313.6	2704.82	3619.17	3498.51	4672.92	phosphoribosylformylglycinamidine cyclo-ligase	purM	C
CQW49_RS02345	0.626414	0.0827233	7.5724	3.66e-14	1.48e-13	7964.45	8911.21	8596.38	13378.9	12513.3	13481.7	filamentous haemagglutinin family protein		C
CQW49_RS01695	0.625236	0.105929	5.90239	3.58e-09	1.06e-08	1170.52	989.39	1178.56	1613.23	1651.09	1906.18	type II toxin-antitoxin system RatA family toxin		C
CQW49_RS00210	0.624593	0.117509	5.31529	1.06e-07	2.8e-07	326.879	331.471	303.789	502.563	472.463	510.952	IS4 family transposase		C
CQW49_RS01795	0.623008	0.0819407	7.60316	2.89e-14	1.18e-13	3519.71	3277.88	3475.89	5282.65	5482.72	5081.84	efflux RND transporter permease subunit		C
CQW49_RS20420	0.622725	0.0899568	6.92249	4.44e-12	1.59e-11	12062	11887.7	12644.5	17988.2	20901.1	17551.9	30S ribosomal protein S16	rpsP	C
CQW49_RS06205	0.622445	0.0874831	7.11504	1.12e-12	4.15e-12	2351.9	2475.99	2702.38	3746.25	3950.07	3918.35	segregation and condensation protein A		C
CQW49_RS25675	0.622441	0.0980686	6.347	2.2e-10	7.1e-10	632.056	671.312	695.421	1038.87	1042.46	1002.13	hypothetical protein		C
CQW49_RS08170	0.622359	0.107693	5.77901	7.51e-09	2.18e-08	482.858	552.451	557.557	830.664	851.827	773.547	hypothetical protein		C
CQW49_RS00350	0.622116	0.0809196	7.68807	1.49e-14	6.2e-14	5190.72	4997.17	5274.22	7602.34	8356.77	7873.88	sulfate adenylyltransferase subunit CysD	cysD	C
CQW49_RS20320	0.621386	0.119	5.22173	1.77e-07	4.56e-07	482.858	385.042	444.094	644.716	644.728	741.118	tRNA (guanosine(37)-N1)-methyltransferase TrmD	trmD	C
CQW49_RS21930	0.620188	0.0989109	6.27017	3.61e-10	1.15e-09	1028.11	860.485	994.33	1438.76	1540.25	1468	FecR family protein		P1
CQW49_RS00215	0.61926	0.092411	6.70115	2.07e-11	7.13e-11	1123.05	1135.04	1052.89	1616.1	1784.09	1690.25	alpha/beta hydrolase		C
CQW49_RS17925	0.619057	0.0842992	7.34356	2.08e-13	8.08e-13	6387.02	7057.98	6199.01	10432.5	9979.36	9792.72	ATP-grasp domain-containing protein		C
CQW49_RS11585	0.618843	0.0826287	7.48944	6.92e-14	2.75e-13	4893.69	4570.28	4748.38	6980.59	7156.61	7722.81	50S ribosomal protein L11 methyltransferase		C
CQW49_RS02680	0.618565	0.100035	6.18351	6.27e-10	1.96e-09	1128.48	1371.08	1231.02	1853.02	2041.85	1836.58	hypothetical protein		C
CQW49_RS06220	0.617662	0.0874647	7.06185	1.64e-12	6.06e-12	7820.67	7767.8	7739.92	12943.9	12051.6	10853.4	arginine--tRNA ligase	argS	C
CQW49_RS09405	0.61733	0.083372	7.40453	1.32e-13	5.16e-13	2174.22	2296.86	2346.13	3421.02	3608.07	3442.99	cation:proton antiporter		C
CQW49_RS25780	0.616708	0.116253	5.30486	1.13e-07	2.96e-07	571.02	744.972	619.779	1075.48	972.159	920.663	hypothetical protein		P1
CQW49_RS11375	0.616182	0.0911255	6.76191	1.36e-11	4.76e-11	6098.12	5022.28	5613.39	8523.46	8881.17	8295.46	glycosyltransferase		C
CQW49_RS09460	0.615407	0.10328	5.95864	2.54e-09	7.64e-09	1808.01	2340.38	1994.76	3124.5	3308.51	2988.2	sulfate ABC transporter substrate-binding protein		C
CQW49_RS02255	0.614717	0.100777	6.09975	1.06e-09	3.27e-09	3049.06	2665.16	3390.48	4389.53	4637.23	4955.29	DUF2267 domain-containing protein		C
CQW49_RS22825	0.614295	0.097751	6.28428	3.29e-10	1.05e-09	1024.04	1196.98	999.21	1610.35	1663.75	1655.45	DUF4365 domain-containing protein		P2
CQW49_RS02095	0.614159	0.107638	5.7058	1.16e-08	3.29e-08	1287.17	1183.58	1159.04	1605.33	1908.85	2055.67	MBL fold metallo-hydrolase		C
CQW49_RS11555	0.613693	0.119061	5.15445	2.54e-07	6.47e-07	381.132	319.752	322.09	510.46	519.329	541.799	LysR family transcriptional regulator		C
CQW49_RS18410	0.613602	0.0930632	6.59339	4.3e-11	1.45e-10	3464.1	3798.52	3996.84	5289.11	5813.96	6156.73	metallophosphoesterase family protein		C
CQW49_RS09210	0.612576	0.141794	4.32018	1.56e-05	3.39e-05	161.405	190.847	189.106	284.307	268.531	277.623	cellulose biosynthesis protein BcsS	bcsS	C
CQW49_RS06075	0.612022	0.0863159	7.09048	1.34e-12	4.94e-12	3781.48	4143.38	4310.39	5943.16	6396.62	6389.27	ABC transporter ATP-binding protein		C
CQW49_RS19820	0.61111	0.0936993	6.52203	6.94e-11	2.31e-10	1907.02	2316.95	2021.6	3252.3	3126.74	3168.54	flagellar type III secretion system pore protein FliP	fliP	C
CQW49_RS15295	0.610874	0.133	4.59306	4.37e-06	1e-05	919.601	788.499	849.146	1065.43	1250.19	1608	hypothetical protein		C
CQW49_RS19935	0.609665	0.0837055	7.28345	3.25e-13	1.25e-12	8413.4	8509.42	8460.96	11935.9	13806.6	13043.5	efflux RND transporter periplasmic adaptor subunit		C
CQW49_RS13960	0.609658	0.114247	5.33634	9.48e-08	2.51e-07	1510.97	1851.55	1882.52	2298.86	2807.55	2917.01	DUF7680 family protein		C
CQW49_RS15505	0.609426	0.0780032	7.81284	5.59e-15	2.38e-14	3976.8	3826.98	4001.72	5953.21	5939.99	6144.08	DUF3772 domain-containing protein		C
CQW49_RS17745	0.608655	0.0755751	8.05364	8.04e-16	3.65e-15	18255	18187.4	18878.9	27159.2	28426.9	28868.8	beta-ketoacyl-ACP synthase II	fabF	C
CQW49_RS04355	0.608581	0.0840137	7.24384	4.36e-13	1.66e-12	2001.96	1905.12	1971.58	2913.43	3119.78	2944.7	glycolate oxidase subunit GlcF	glcF	C
CQW49_RS21290	0.608531	0.0947377	6.42332	1.33e-10	4.36e-10	1456.71	1260.59	1311.54	1931.99	2103.28	2122.11	2,3-bisphosphoglycerate-dependent phosphoglycerate mutase		C
CQW49_RS00640	0.608245	0.0961467	6.32622	2.51e-10	8.1e-10	899.255	786.825	843.046	1326.77	1262.86	1277.38	hypothetical protein		C
CQW49_RS13320	0.607404	0.0926548	6.55556	5.54e-11	1.85e-10	2072.49	2000.54	2143.61	3352.81	3274.94	2861.65	LPS export ABC transporter ATP-binding protein	lptB	C
CQW49_RS16055	0.606954	0.129682	4.68031	2.86e-06	6.69e-06	386.558	354.908	298.909	476.717	529.463	581.346	PIN domain-containing protein		C
CQW49_RS13720	0.606519	0.0842993	7.19483	6.25e-13	2.36e-12	1763.25	1784.58	1894.72	2718.15	2829.71	2753.29	AMP-binding protein		C
CQW49_RS01040	0.60648	0.0784335	7.73242	1.06e-14	4.42e-14	5097.14	5373.84	5377.92	7961.31	7884.31	8314.44	EAL domain-containing protein		C
CQW49_RS15865	0.605135	0.107635	5.62212	1.89e-08	5.25e-08	1913.8	1747.75	1606.79	2336.2	2729.01	2966.05	hypothetical protein		C
CQW49_RS16385	0.604965	0.0874342	6.91909	4.55e-12	1.63e-11	20753.4	22973.6	21642.2	36096.9	32387.2	31084.2	acyl-CoA dehydrogenase family protein		C
CQW49_RS01705	0.604933	0.0833661	7.25634	3.98e-13	1.51e-12	2068.42	2117.73	2014.28	3089.32	3273.67	3075.99	hypothetical protein		C
CQW49_RS23815	0.604767	0.221132	2.73487	0.00624057	0.0101938	90.875	70.312	48.8015	94.051	115.266	111.524	IS6 family transposase		P3
CQW49_RS14345	0.60457	0.0825311	7.32536	2.38e-13	9.19e-13	4767.55	5331.99	5140.02	7900.28	7835.54	7462.59	bifunctional tRNA (adenosine(37)-N6)-threonylcarbamoyltransferase complex ATPase subunit type 1 TsaE/phosphotransferase		C
CQW49_RS16610	0.604551	0.0972612	6.21574	5.11e-10	1.61e-09	1840.56	1643.96	1509.19	2595.38	2401.58	2609.34	hypothetical protein		C
CQW49_RS04755	0.604486	0.0919968	6.57073	5.01e-11	1.69e-10	4380.99	4066.38	4621.5	6336.6	6316.82	7259.31	glutamate--tRNA ligase	gltX	C
CQW49_RS06510	0.603601	0.125119	4.82421	1.41e-06	3.36e-06	378.42	333.145	351.371	610.255	488.93	523.607	MarR family winged helix-turn-helix transcriptional regulator		C
CQW49_RS03405	0.60311	0.10603	5.68811	1.28e-08	3.63e-08	1196.29	1024.55	922.348	1653.43	1569.39	1560.54	VOC family protein		C
CQW49_RS19775	0.603091	0.0937038	6.43614	1.23e-10	4.02e-10	1365.84	1483.25	1456.72	2227.07	2009.55	2315.1	flagellar biosynthetic protein FliR		C
CQW49_RS09115	0.601348	0.113824	5.28316	1.27e-07	3.32e-07	617.136	513.947	649.06	921.125	834.094	961.792	alpha/beta hydrolase fold domain-containing protein		C
CQW49_RS18475	0.600082	0.0850297	7.05732	1.7e-12	6.24e-12	6030.3	6448.61	6887.11	9817.2	9389.09	10194.5	adenosine kinase		C
CQW49_RS23045	0.599771	0.190972	3.14062	0.00168591	0.00297151	86.806	93.7493	78.0824	117.025	128.566	147.907	hypothetical protein		P2
CQW49_RS04350	0.59977	0.100706	5.95567	2.59e-09	7.77e-09	1691.36	1660.7	1601.91	2671.48	2665.68	2182.22	hypothetical protein		C
CQW49_RS16275	0.598681	0.0909727	6.58089	4.68e-11	1.58e-10	1519.1	1617.18	1678.77	2320.4	2390.82	2594.31	YdcF family protein		C
CQW49_RS05070	0.59852	0.0813268	7.35944	1.85e-13	7.2e-13	4847.57	4488.25	4919.19	7028.7	7446.04	7143.84	biotin synthase BioB	bioB	C
CQW49_RS08135	0.597371	0.328567	1.81811	0.0690473	0.0937847	14.9198	25.1114	37.8212	38.7691	33.5664	49.8297	gpW family head-tail joining protein	gpW	C
CQW49_RS16585	0.597181	0.104636	5.70723	1.15e-08	3.26e-08	585.94	577.563	672.24	923.279	965.826	898.516	tRNA epoxyqueuosine(34) reductase QueG	queG	C
CQW49_RS10680	0.596288	0.103535	5.7593	8.45e-09	2.43e-08	1322.43	1540.17	1550.67	2442.45	2021.58	2221.77	magnesium transporter	mgtE	C
CQW49_RS10745	0.596215	0.0858355	6.94602	3.76e-12	1.35e-11	2784.57	2698.64	2752.4	3923.58	4091.94	4455.41	diaminopimelate decarboxylase	lysA	C
CQW49_RS02685	0.596031	0.0888047	6.71171	1.92e-11	6.65e-11	2609.6	2755.56	2954.93	4125.32	4015.3	4459.36	ATP phosphoribosyltransferase regulatory subunit		C
CQW49_RS12575	0.596016	0.0798832	7.46109	8.58e-14	3.39e-13	24068.3	25280.5	25358.5	36969.9	40020.7	36070.4	30S ribosomal protein S11	rpsK	C
CQW49_RS19440	0.595712	0.0970507	6.13815	8.35e-10	2.59e-09	9569	7623.83	9013.63	12827.6	12848.3	14011.6	cold-shock protein		C
CQW49_RS21960	0.594519	0.093594	6.3521	2.12e-10	6.87e-10	2119.96	1803	2042.34	2909.12	2928.51	3193.85	FecR family protein		P1
CQW49_RS04415	0.593627	0.082704	7.17772	7.09e-13	2.66e-12	7048.91	7461.44	7522.75	10875.5	10585.5	11833.4	ATP-dependent protease ATPase subunit HslU	hslU	C
CQW49_RS00765	0.593602	0.118158	5.02379	5.07e-07	1.26e-06	482.858	629.46	650.28	925.433	878.427	862.133	bi-domain-containing oxidoreductase		C
CQW49_RS07525	0.593454	0.291624	2.035	0.0418509	0.0594507	23.0578	36.8301	31.721	52.4101	43.0663	44.2931	hypothetical protein		C
CQW49_RS01515	0.591815	0.0891171	6.64087	3.12e-11	1.07e-10	2081.99	1856.57	1838.6	2845.22	3014.01	2861.65	DNA methyltransferase		C
CQW49_RS04075	0.590936	0.20516	2.88037	0.0039721	0.00667294	75.9552	58.5933	87.8427	100.513	119.066	121.806	phage portal protein		C
CQW49_RS03150	0.59058	0.0817464	7.22453	5.03e-13	1.9e-12	2634.02	2663.48	2764.6	4197.12	4050.77	3909.65	ABC transporter permease		C
CQW49_RS17660	0.58973	0.0993393	5.93652	2.91e-09	8.7e-09	2232.54	2023.98	2385.17	3044.81	3327.51	3651.01	3-deoxy-D-manno-octulosonic acid transferase		C
CQW49_RS21215	0.589728	0.109622	5.37963	7.46e-08	1.99e-07	515.41	495.532	453.854	688.511	740.994	778.292	LysR family transcriptional regulator		C
CQW49_RS25165	0.58958	0.103184	5.71385	1.1e-08	3.14e-08	1129.83	1053.01	954.069	1605.33	1683.39	1437.15	hypothetical protein		C
CQW49_RS16830	0.589135	0.0925245	6.36734	1.92e-10	6.24e-10	1207.15	1063.05	1140.73	1667.07	1774.59	1702.12	molybdate ABC transporter permease subunit	modB	C
CQW49_RS05370	0.587466	0.081849	7.17743	7.1e-13	2.66e-12	2468.54	2447.53	2308.31	3685.94	3554.87	3625.7	fluoride efflux transporter CrcB	crcB	C
CQW49_RS06040	0.58708	0.0985544	5.95692	2.57e-09	7.71e-09	5140.54	4868.27	4981.41	6791.06	7175.61	8597.6	hypothetical protein		C
CQW49_RS14445	0.586202	0.0972463	6.02801	1.66e-09	5.05e-09	963.004	960.93	919.908	1319.59	1426.26	1530.48	aminotransferase class I/II-fold pyridoxal phosphate-dependent enzyme		C
CQW49_RS16250	0.585178	0.0835024	7.00791	2.42e-12	8.81e-12	12447.2	14020.5	14137.8	20764.4	20550.2	19681.9	HpcH/HpaI aldolase/citrate lyase family protein		C
CQW49_RS08855	0.582504	0.0839315	6.94024	3.91e-12	1.41e-11	1862.26	1861.59	1893.5	2719.58	2773.98	2931.25	prephenate/arogenate dehydrogenase family protein		C
CQW49_RS13060	0.582439	0.0894582	6.51074	7.48e-11	2.48e-10	13091.4	14648.3	12900.7	20165.7	21825.8	18945.6	radical SAM protein		C
CQW49_RS16700	0.582206	0.115124	5.05721	4.25e-07	1.06e-06	523.548	436.939	444.094	649.024	737.828	722.926	GGDEF domain-containing protein		C
CQW49_RS11995	0.58131	0.125843	4.61931	3.85e-06	8.9e-06	2909.36	2316.95	2457.15	3239.37	3650.51	4646.02	GatB/YqeY domain-containing protein		C
CQW49_RS22450	0.581081	0.109115	5.32542	1.01e-07	2.66e-07	680.884	634.482	579.518	883.792	923.393	1032.98	RNA ligase RtcB family protein		P2
CQW49_RS09775	0.580996	0.0952552	6.09936	1.06e-09	3.28e-09	26768.8	33147.1	30250.8	47967.4	44581.9	42555.3	HAMP domain-containing methyl-accepting chemotaxis protein		C
CQW49_RS05535	0.580562	0.247833	2.34256	0.0191522	0.0288552	48.8283	38.5042	46.3614	73.2305	72.1994	57.7392	phage portal protein		C
CQW49_RS00345	0.57976	0.0864624	6.70534	2.01e-11	6.93e-11	3233.52	3030.11	3419.76	4582.65	4982.4	4935.51	phosphoadenylyl-sulfate reductase		C
CQW49_RS16710	0.579681	0.125199	4.63008	3.66e-06	8.47e-06	1270.89	1069.75	1211.5	1501.94	1682.12	2146.63	succinate dehydrogenase assembly factor 2		C
CQW49_RS07340	0.578593	0.211742	2.73254	0.00628489	0.0102521	77.3116	71.9861	57.3417	117.025	91.1993	102.032	lysozyme		C
CQW49_RS23285	0.576678	0.0923757	6.24274	4.3e-10	1.36e-09	1154.25	1066.4	1030.93	1579.48	1607.39	1670.48	IS6 family transposase		P2
CQW49_RS15795	0.576029	0.0793022	7.26373	3.77e-13	1.44e-12	9042.74	8872.7	8834.29	12774.4	13057.3	14093.9	phenylalanine--tRNA ligase subunit alpha	pheS	C
CQW49_RS02775	0.575817	0.115907	4.96791	6.77e-07	1.67e-06	1288.53	1029.57	1139.51	1482.56	1774.59	1914.88	L,D-transpeptidase		C
CQW49_RS11630	0.57505	0.111018	5.17981	2.22e-07	5.67e-07	421.823	465.398	462.394	668.408	715.028	629.594	phospholipase D-like domain-containing protein		C
CQW49_RS23145	0.574871	0.0855328	6.72106	1.8e-11	6.25e-11	79310.8	87032.8	79217	129205	124047	113018	glycosyltransferase		P2
CQW49_RS11725	0.574833	0.0918032	6.26158	3.81e-10	1.21e-09	1931.43	2022.31	1833.72	2665.02	2891.14	3073.62	hypothetical protein		C
CQW49_RS01170	0.573991	0.0790586	7.26032	3.86e-13	1.47e-12	7621.29	8422.37	8171.81	12022	11904	12160.8	IMP dehydrogenase	guaB	C
CQW49_RS23765	0.573368	0.153353	3.73889	0.000184838	0.000364107	199.382	241.07	198.866	276.409	297.031	379.655	hypothetical protein		P3
CQW49_RS07440	0.573366	0.130367	4.3981	1.09e-05	2.42e-05	264.487	318.078	273.288	469.537	406.597	397.056	phage major capsid protein		C
CQW49_RS08015	0.573265	0.363497	1.57708	0.114776	0.150007	23.0578	18.415	12.2004	27.282	26.5998	27.6832	IS1380 family transposase		C
CQW49_RS02105	0.572737	0.0881933	6.49411	8.35e-11	2.76e-10	2052.15	2296.86	2263.17	3186.96	3209.71	3450.9	alpha/beta hydrolase		C
CQW49_RS23750	0.572146	0.727759	0.786175	0.431765	0.489621	2.71269	0	1.22004	2.15384	6.33328	0	IS66 family transposase	tnpC	P3
CQW49_RS10420	0.572121	0.0786108	7.27789	3.39e-13	1.3e-12	38723.6	41331.7	41466.6	57381.9	61826.8	61667	preprotein translocase subunit SecY	secY	C
CQW49_RS05825	0.57203	0.0870061	6.5746	4.88e-11	1.64e-10	2581.12	2760.58	2860.99	4312.7	3996.94	3902.53	type I-G CRISPR-associated protein Csb2	csb2	C
CQW49_RS10560	0.571971	0.134141	4.26394	2.01e-05	4.33e-05	409.616	358.256	331.85	465.947	549.729	624.848	L,D-transpeptidase family protein		C
CQW49_RS16985	0.571756	0.0856165	6.67811	2.42e-11	8.33e-11	52742.8	50547.6	51269.6	69925.8	77394.6	82725.2	30S ribosomal protein S4	rpsD	C
CQW49_RS05815	0.571747	0.0971422	5.88567	3.96e-09	1.17e-08	671.39	656.245	685.661	1000.82	1029.16	968.911	type I-G CRISPR-associated protein Cas8g2	cas8g2	C
CQW49_RS01505	0.571178	0.142478	4.00889	6.1e-05	0.000125291	272.625	209.262	222.047	309.435	376.197	366.209	hypothetical protein		C
CQW49_RS13535	0.570374	0.106682	5.34647	8.97e-08	2.37e-07	558.813	595.978	500.215	830.664	835.994	789.365	hypothetical protein		C
CQW49_RS03145	0.570333	0.092161	6.18844	6.08e-10	1.9e-09	1018.61	1061.38	979.69	1450.25	1532.65	1563.7	ABC transporter ATP-binding protein		C
CQW49_RS13835	0.569804	0.0906198	6.28786	3.22e-10	1.03e-09	1189.51	1245.53	1111.45	1795.58	1744.82	1725.85	ShlB/FhaC/HecB family hemolysin secretion/activation protein		C
CQW49_RS08980	0.569705	0.136096	4.18605	2.84e-05	6.03e-05	835.507	639.504	650.28	1250.66	881.593	1036.14	hypothetical protein		C
CQW49_RS07505	0.569664	0.268807	2.11923	0.0340708	0.0491596	25.7705	45.2006	48.8015	61.7434	53.1996	65.6486	hypothetical protein		C
CQW49_RS03025	0.569579	0.0921445	6.18137	6.35e-10	1.98e-09	9200.07	10284	11273.1	14549.9	15476.6	15695.6	protein translocase subunit SecF	secF	C
CQW49_RS06665	0.569518	0.113506	5.01752	5.23e-07	1.3e-06	1101.35	1101.55	923.568	1352.61	1567.49	1726.64	hypothetical protein		C
CQW49_RS16555	0.568453	0.102084	5.56849	2.57e-08	7.09e-08	1527.24	1587.04	1582.39	2457.53	2014.62	2508.09	polyprenyl synthetase family protein		C
CQW49_RS15515	0.568356	0.142668	3.98377	6.78e-05	0.000138711	233.291	207.588	214.727	304.409	298.298	375.7	hypothetical protein		C
CQW49_RS17555	0.568285	0.0951531	5.97232	2.34e-09	7.05e-09	1774.1	1672.42	1679.99	2653.53	2279.98	2683.68	IS630 family transposase		C
CQW49_RS16760	0.567214	0.0945641	5.99819	2e-09	6.04e-09	1350.92	1340.95	1545.79	2082.04	2197.02	2015.33	GDP-mannose 4,6-dehydratase		C
CQW49_RS11235	0.566923	0.0783175	7.23879	4.53e-13	1.72e-12	3428.84	3595.96	3589.35	5271.88	5184.43	5284.32	UDP-N-acetylmuramoyl-L-alanyl-D-glutamate--2,6-diaminopimelate ligase		C
CQW49_RS14865	0.565908	0.245362	2.30643	0.0210869	0.0315708	112.576	73.6602	80.5225	165.128	157.699	76.7219	DUF2905 domain-containing protein		C
CQW49_RS02885	0.565671	0.0984475	5.74591	9.14e-09	2.63e-08	5517.6	5805.76	6506.46	7999.36	8727.9	9715.21	pyrroline-5-carboxylate reductase	proC	C
CQW49_RS15475	0.565557	0.0898183	6.29668	3.04e-10	9.75e-10	2564.84	2491.05	2355.89	3637.84	3932.97	3410.57	LptF/LptG family permease		C
CQW49_RS09770	0.564635	0.0921237	6.1291	8.84e-10	2.74e-09	3099.24	3726.53	3643.03	5244.6	5017.86	5242.4	chemotaxis protein CheW		C
CQW49_RS11270	0.564521	0.0970051	5.8195	5.9e-09	1.72e-08	1717.13	1913.49	1870.32	2976.61	2687.85	2481.99	UDP-N-acetylmuramate dehydrogenase	murB	C
CQW49_RS19125	0.564386	0.0998909	5.65002	1.6e-08	4.5e-08	14785.5	16667.3	15080.9	24995.3	24072.8	19863.9	ArsR/SmtB family transcription factor		C
CQW49_RS21480	0.564289	0.0798637	7.06565	1.6e-12	5.9e-12	13178.2	14171.2	14703.9	21236.1	20713.6	20306.8	non-ribosomal peptide synthetase		P1
CQW49_RS07675	0.564223	0.100829	5.59584	2.2e-08	6.08e-08	3335.25	3329.77	3268.48	4217.22	5040.66	5457.54	LPS biosynthesis protein		C
CQW49_RS08975	0.563951	0.0911923	6.18419	6.24e-10	1.95e-09	3137.22	2723.75	2919.55	4517.32	4025.44	4464.11	integration host factor subunit alpha		C
CQW49_RS05365	0.562899	0.0979727	5.74546	9.17e-09	2.63e-08	3274.21	3331.45	3513.71	4352.91	5199.63	5425.11	RluA family pseudouridine synthase		C
CQW49_RS24540	0.562662	0.310519	1.81201	0.0699853	0.0948708	33.9086	20.0891	25.6208	38.7691	46.233	35.5926	hypothetical protein		C
CQW49_RS02205	0.562276	0.0955406	5.88521	3.98e-09	1.17e-08	5098.49	5497.73	5477.97	7081.11	7886.21	8807.99	twin-arginine translocase subunit TatC	tatC	C
CQW49_RS06835	0.562149	0.15758	3.56738	0.000360569	0.000687025	119.358	148.994	141.524	206.051	198.865	201.692	uncharacterized gene		C
CQW49_RS21045	0.561002	0.0897278	6.25226	4.05e-10	1.28e-09	1982.97	2194.74	2053.32	2887.58	3054.54	3260.29	hypothetical protein		C
CQW49_RS05550	0.560711	0.167986	3.33785	0.000844304	0.00154638	111.22	117.187	132.984	198.153	172.899	166.099	HNH endonuclease		C
CQW49_RS00780	0.55947	0.0890224	6.2846	3.29e-10	1.05e-09	1315.65	1215.39	1204.18	1817.84	1818.29	1877.71	non-hydrolyzing UDP-N-acetylglucosamine 2-epimerase	wecB	C
CQW49_RS14645	0.558699	0.381737	1.46357	0.143312	0.183238	12.2071	23.4373	14.6404	21.5384	31.0331	22.1465	IS66-like element accessory protein TnpA	tnpA	C
CQW49_RS20580	0.55829	0.115928	4.81583	1.47e-06	3.5e-06	386.558	450.331	392.852	646.87	595.329	567.9	ABC transporter permease		C
CQW49_RS25690	0.557595	0.236847	2.35424	0.0185607	0.0280259	63.7481	36.8301	64.662	71.7947	91.1993	86.2133	hypothetical protein		C
CQW49_RS05040	0.557369	0.0815589	6.83394	8.26e-12	2.91e-11	12813.4	14358.7	12945.8	19384.6	20248.1	19466.8	LPS-assembly protein LptD		C
CQW49_RS13375	0.556952	0.186344	2.98884	0.00280038	0.00479935	174.968	167.409	203.746	216.102	228.632	367.791	TetR/AcrR family transcriptional regulator		C
CQW49_RS14520	0.555904	0.089931	6.18145	6.35e-10	1.98e-09	5338.57	4794.61	5615.83	7320.9	7714.57	8160.99	hypothetical protein		C
CQW49_RS09415	0.555421	0.0953086	5.82761	5.62e-09	1.64e-08	2582.48	2658.46	2348.57	3809.42	3985.54	3369.44	GSCFA domain-containing protein		C
CQW49_RS00595	0.55496	0.128733	4.31094	1.63e-05	3.53e-05	509.985	423.546	424.573	758.869	670.062	572.646	UPF0262 family protein		C
CQW49_RS22815	0.554846	0.0836857	6.63011	3.35e-11	1.14e-10	3161.64	3195.85	3123.3	4360.09	4692.96	4891.22	TrlF family AAA-like ATPase		P2
CQW49_RS21690	0.554167	0.154066	3.59694	0.000321981	0.000615958	153.267	150.669	162.265	245.538	241.298	200.901	uncharacterized gene		P1
CQW49_RS14340	0.554121	0.085811	6.45746	1.06e-10	3.5e-10	9537.8	10513.3	9638.29	15345.4	14772.4	13525.2	sensor histidine kinase		C
CQW49_RS03890	0.553986	0.0938511	5.90282	3.57e-09	1.06e-08	4500.35	4602.09	5099.76	7576.49	6949.51	6361.59	outer membrane protein		C
CQW49_RS20505	0.553844	0.0905918	6.11362	9.74e-10	3.01e-09	1485.2	1620.52	1412.8	2231.38	2262.25	2141.09	putative bifunctional diguanylate cyclase/phosphodiesterase		C
CQW49_RS20235	0.553674	0.0957699	5.7813	7.41e-09	2.15e-08	3470.88	3467.05	3785.78	4675.99	5384.56	5710.64	gephyrin-like molybdotransferase Glp	glp	C
CQW49_RS17830	0.553259	0.0911287	6.07118	1.27e-09	3.88e-09	2851.03	2455.9	2623.08	3870.45	4108.4	3678.7	AAA family ATPase		C
CQW49_RS05050	0.552236	0.0989312	5.58202	2.38e-08	6.57e-08	3885.92	3771.74	3305.08	4980.4	5945.05	5172	hypothetical protein		C
CQW49_RS20925	0.550648	0.0886205	6.21356	5.18e-10	1.63e-09	1666.95	1697.53	1660.47	2321.12	2425.01	2624.36	ABC transporter ATP-binding protein		C
CQW49_RS19035	0.550463	0.121211	4.54137	5.59e-06	1.27e-05	1643.89	1300.77	1667.79	2038.25	2101.38	2643.35	YciI family protein		C
CQW49_RS13810	0.550022	0.208331	2.64014	0.00828715	0.0132469	66.4608	61.9415	64.662	95.4869	94.9993	94.9137	TonB-dependent receptor		C
CQW49_RS15570	0.549996	0.102172	5.38306	7.32e-08	1.95e-07	931.808	888.944	899.167	1208.3	1318.59	1464.83	NAD(P)/FAD-dependent oxidoreductase		C
CQW49_RS20670	0.549816	0.0973179	5.64969	1.61e-08	4.51e-08	12308.8	11117.7	11173.1	14834.2	17346.2	18558.8	DEAD/DEAH box helicase		C
CQW49_RS00300	0.549215	0.0842148	6.52159	6.96e-11	2.31e-10	51843.5	55767.4	55322.6	82459.8	83133.9	73126.2	F0F1 ATP synthase subunit gamma		C
CQW49_RS05925	0.548192	0.142332	3.8515	0.000117398	0.000235438	335.017	393.412	366.011	437.947	521.229	646.204	hypothetical protein		C
CQW49_RS17985	0.547903	0.268533	2.04035	0.041315	0.0587419	28.4832	38.5042	45.1414	52.4101	59.5329	54.5754	MarR family winged helix-turn-helix transcriptional regulator		C
CQW49_RS16400	0.54762	0.0987246	5.54695	2.91e-08	7.96e-08	3847.95	4742.71	4129.83	6722.13	6031.82	5863.29	L,D-transpeptidase		C
CQW49_RS11765	0.547046	0.0954674	5.73018	1e-08	2.87e-08	1121.7	1101.55	1231.02	1802.76	1632.72	1624.61	hydroxysqualene dehydroxylase HpnE	hpnE	C
CQW49_RS26310	0.546772	0.187942	2.90926	0.0036228	0.00612961	101.726	92.0752	76.8623	143.589	127.299	125.761	uncharacterized gene		C
CQW49_RS22280	0.545983	0.096575	5.65346	1.57e-08	4.42e-08	1045.74	1076.44	1083.39	1435.18	1680.22	1571.61	efflux transporter outer membrane subunit		P1
CQW49_RS18285	0.545498	0.133041	4.10023	4.13e-05	8.63e-05	1368.55	1367.74	1249.32	1483.28	2019.68	2331.71	23S rRNA (pseudouridine(1915)-N(3))-methyltransferase RlmH	rlmH	C
CQW49_RS17395	0.545363	0.0865808	6.29889	3e-10	9.62e-10	2792.71	3083.68	3166	4589.11	4314.23	4310.66	hypothetical protein		C
CQW49_RS04860	0.545175	0.0853563	6.38705	1.69e-10	5.49e-10	2964.97	2691.94	2636.5	4119.58	3934.24	4064.68	tRNA (guanosine(46)-N7)-methyltransferase TrmB	trmB	C
CQW49_RS10270	0.545007	0.116581	4.67491	2.94e-06	6.86e-06	1127.12	883.922	940.649	1395.69	1301.49	1625.4	HD domain-containing protein		C
CQW49_RS05820	0.544864	0.0937354	5.81279	6.14e-09	1.79e-08	2673.35	2894.51	3200.16	4067.89	4222.4	4525.8	type I-G CRISPR-associated RAMP protein Csb1/Cas7g	cas7g	C
CQW49_RS19950	0.544061	0.191352	2.84325	0.00446557	0.00743172	88.1623	80.3565	107.363	121.333	130.466	156.608	transcription termination/antitermination protein NusG	nusG	C
CQW49_RS15155	0.544041	0.0755669	7.19947	6.04e-13	2.28e-12	6652.86	6853.74	6827.33	10100.8	9767.19	9809.33	UvrD-helicase domain-containing protein		C
CQW49_RS26230	0.543777	0.286323	1.89917	0.0575415	0.0795613	54.2537	26.7855	34.161	45.2306	54.4663	72.7672	helix-turn-helix transcriptional regulator		P2
CQW49_RS19045	0.542809	0.0804913	6.7437	1.54e-11	5.37e-11	12681.8	12428.5	13186.2	19643.7	17631.9	18584.1	cytochrome-c peroxidase		C
CQW49_RS11600	0.541478	0.0927709	5.83672	5.32e-09	1.56e-08	1516.39	1633.92	1639.73	2514.97	2193.22	2273.97	hypothetical protein		C
CQW49_RS11790	0.541267	0.0787886	6.86987	6.43e-12	2.27e-11	7543.98	7784.54	7807.02	11740.6	10728	11237	potassium transporter Kup		C
CQW49_RS11885	0.540409	0.0975153	5.54178	2.99e-08	8.18e-08	4671.25	3893.94	4848.43	6288.49	6882.38	6380.57	acyl-CoA dehydrogenase		C
CQW49_RS19455	0.539987	0.0794583	6.79586	1.08e-11	3.78e-11	3804.54	3810.24	3930.96	5609.32	5794.96	5402.17	[protein-PII] uridylyltransferase		C
CQW49_RS04785	0.53993	0.123069	4.3872	1.15e-05	2.53e-05	533.043	539.059	672.24	786.869	801.161	961.792	3-deoxy-manno-octulosonate cytidylyltransferase	kdsB	C
CQW49_RS20575	0.539797	0.134875	4.00219	6.28e-05	0.00012867	288.901	267.855	280.609	407.076	461.696	351.972	ABC transporter permease		C
CQW49_RS05525	0.539314	0.156644	3.44292	0.000575463	0.00107167	141.06	130.579	170.805	205.333	219.132	225.42	single-stranded DNA-binding protein		C
CQW49_RS12095	0.538987	0.11026	4.8883	1.02e-06	2.47e-06	1540.81	1392.85	1283.48	2342.66	1897.45	1899.06	antitoxin		C
CQW49_RS04520	0.53863	0.0881957	6.10722	1.01e-09	3.13e-09	7501.93	8069.14	7598.39	11981.1	11508.8	10206.4	FtsK/SpoIIIE family DNA translocase		C
CQW49_RS23925	0.537563	0.182824	2.94033	0.00327861	0.00557095	99.013	108.816	95.1629	132.82	138.066	170.845	IS6 family transposase		P3
CQW49_RS02780	0.537375	0.097968	5.48521	4.13e-08	1.12e-07	1812.07	1694.18	1986.22	2423.79	2801.21	2766.73	hypothetical protein		C
CQW49_RS05135	0.537176	0.0946977	5.67254	1.41e-08	3.97e-08	888.405	801.891	884.527	1225.53	1250.19	1271.84	primosomal protein N'		C
CQW49_RS23800	0.537147	0.10014	5.36398	8.14e-08	2.16e-07	1254.62	1011.15	1126.09	1644.1	1700.49	1591.39	RHS repeat-associated core domain-containing protein		P3
CQW49_RS08570	0.536991	0.0775848	6.92135	4.47e-12	1.6e-11	8905.75	8691.9	9323.52	12673.9	13352.5	13080.7	histidine phosphotransferase ChpT	chpT	C
CQW49_RS17665	0.536424	0.0967854	5.54241	2.98e-08	8.16e-08	983.349	934.145	951.629	1280.82	1418.66	1470.37	tetraacyldisaccharide 4'-kinase	lpxK	C
CQW49_RS24140	0.536414	0.191013	2.80825	0.00498109	0.0082294	84.0933	80.3565	90.2827	118.461	115.266	139.998	uncharacterized gene		P3
CQW49_RS13040	0.535775	0.102248	5.23997	1.61e-07	4.15e-07	561.526	577.563	631.979	865.844	836.627	873.206	cytochrome c oxidase subunit I	ctaD	C
CQW49_RS00790	0.535253	0.101866	5.2545	1.48e-07	3.85e-07	577.802	584.259	530.716	819.895	808.127	826.54	CgeB family protein		C
CQW49_RS14630	0.534983	0.153039	3.49574	0.000472749	0.000890813	198.026	195.869	176.905	234.051	275.498	320.334	hypothetical protein		C
CQW49_RS09330	0.534508	0.0982638	5.43952	5.34e-08	1.44e-07	6608.1	6637.79	7412.95	9262.23	9422.03	11296.3	3-hydroxyacyl-[acyl-carrier-protein] dehydratase FabA	fabA	C
CQW49_RS09980	0.533726	0.126767	4.21028	2.55e-05	5.45e-05	6990.59	6872.16	7334.86	7753.82	11016.7	12005.8	tRNA (N6-isopentenyl adenosine(37)-C2)-methylthiotransferase MiaB	miaB	C
CQW49_RS13425	0.533588	0.109502	4.87284	1.1e-06	2.66e-06	648.332	629.46	552.677	861.536	958.226	830.495	type II toxin-antitoxin system VapC family toxin		C
CQW49_RS18785	0.53306	0.0859643	6.20095	5.61e-10	1.76e-09	3340.67	3781.78	3833.36	5315.68	5214.19	5342.85	FliM/FliN family flagellar motor switch protein		C
CQW49_RS06935	0.532969	0.106848	4.98809	6.1e-07	1.51e-06	7742.01	7263.9	7471.51	9006.64	11410.7	12172.7	ribose-phosphate pyrophosphokinase		C
CQW49_RS16125	0.531531	0.0853146	6.23025	4.66e-10	1.47e-09	5997.75	6714.79	6778.53	8978.64	9485.36	9744.47	hypothetical protein		C
CQW49_RS03735	0.531101	0.0914757	5.80593	6.4e-09	1.87e-08	5582.71	5705.31	6013.56	7743.05	8043.91	9254.88	phosphate acyltransferase PlsX	plsX	C
CQW49_RS18870	0.531061	0.102507	5.18075	2.21e-07	5.65e-07	785.323	776.78	685.661	1014.46	1128.59	1106.54	tRNA1(Val) (adenine(37)-N6)-methyltransferase		C
CQW49_RS02740	0.530287	0.0939081	5.64687	1.63e-08	4.58e-08	2041.3	2181.35	1815.42	3016.09	2917.11	2791.25	TadE/TadG family type IV pilus assembly protein		C
CQW49_RS02695	0.530113	0.10809	4.90439	9.37e-07	2.28e-06	729.713	606.022	694.201	923.997	1057.66	960.21	ATP-binding cassette domain-containing protein		C
CQW49_RS14255	0.530033	0.0953231	5.56039	2.69e-08	7.42e-08	1246.48	1262.27	1285.92	1797.02	1697.32	1996.35	HAD-IA family hydrolase		C
CQW49_RS18500	0.529962	0.106221	4.98922	6.06e-07	1.5e-06	884.336	924.1	777.164	1364.1	1181.16	1189.58	acyltransferase family protein		C
CQW49_RS22745	0.529812	0.24489	2.16347	0.0305052	0.0443771	52.8974	40.1783	48.8015	70.3588	59.5329	79.0947	hypothetical protein		P2
CQW49_RS12805	0.529584	0.0900126	5.88344	4.02e-09	1.19e-08	2166.08	1843.18	2058.2	2986.66	2885.44	2905.94	tRNA uridine-5-carboxymethylaminomethyl(34) synthesis GTPase MnmE	mnmE	C
CQW49_RS14910	0.529103	0.137632	3.84433	0.000120885	0.000242226	493.709	473.769	490.455	739.485	823.327	546.545	ATP-binding protein		C
CQW49_RS26195	0.528728	0.0951563	5.55641	2.75e-08	7.57e-08	840.933	905.685	938.209	1282.25	1257.16	1341.45	chemotaxis protein CheW		P1
CQW49_RS18460	0.528088	0.0796696	6.62847	3.39e-11	1.16e-10	14015.1	14177.9	15487.2	20558.4	21477.4	21025.8	transketolase	tkt	C
CQW49_RS20210	0.528011	0.0963142	5.48217	4.2e-08	1.14e-07	1565.22	1411.26	1438.42	2257.22	2184.98	1934.66	hypothetical protein		C
CQW49_RS04150	0.527905	0.119499	4.41765	9.98e-06	2.22e-05	363.5	403.457	331.85	524.819	499.696	559.2	Txe/YoeB family addiction module toxin		C
CQW49_RS15180	0.526789	0.144965	3.63391	0.000279158	0.000538134	279.407	210.936	258.648	332.409	336.297	419.993	PepSY domain-containing protein		C
CQW49_RS02180	0.526499	0.0933295	5.64129	1.69e-08	4.72e-08	1371.26	1349.32	1209.06	1828.61	1853.12	1983.7	hypothetical protein		C
CQW49_RS04685	0.52634	0.110105	4.78034	1.75e-06	4.15e-06	2616.39	3003.33	3058.63	4835.37	4017.2	3671.58	GumC family protein		C
CQW49_RS13050	0.526088	0.0814608	6.45817	1.06e-10	3.49e-10	24993.3	22091.4	24700.9	34870.7	34707	33921.4	translational GTPase TypA	typA	C
CQW49_RS09200	0.525965	0.212196	2.47867	0.0131873	0.0204162	73.2425	70.312	53.6816	91.1792	96.8993	96.4956	PIG-L deacetylase family protein		C
CQW49_RS16150	0.525697	0.08657	6.07251	1.26e-09	3.85e-09	12765.9	14211.4	13808.4	18257.4	19578.7	20953.8	6-phosphofructokinase		C
CQW49_RS17570	0.525505	0.0970407	5.4153	6.12e-08	1.64e-07	857.209	743.298	813.765	1153.74	1158.36	1173.77	ribonuclease HI	rnhA	C
CQW49_RS15675	0.525265	0.0808008	6.50074	7.99e-11	2.65e-10	3778.77	4181.89	4011.48	5778.75	5758.22	5708.27	phosphorylase		C
CQW49_RS18805	0.525116	0.101688	5.16397	2.42e-07	6.16e-07	8862.35	10751	9793.24	15405.7	14469	12511.2	flagellar biosynthesis protein FlgB	flgB	C
CQW49_RS11570	0.523927	0.12219	4.28779	1.8e-05	3.9e-05	2118.61	1797.98	1980.12	2397.22	2677.71	3431.13	class I SAM-dependent methyltransferase		C
CQW49_RS10675	0.523888	0.0776525	6.74656	1.51e-11	5.27e-11	7051.63	7255.53	7090.86	10447.6	10530.4	9817.24	GH25 family lysozyme		C
CQW49_RS16170	0.523463	0.0965301	5.4228	5.87e-08	1.58e-07	865.347	952.56	846.706	1244.92	1335.06	1249.7	Uma2 family endonuclease		C
CQW49_RS18770	0.523046	0.0906272	5.77141	7.86e-09	2.27e-08	2842.9	3246.07	3059.85	4468.5	4075.47	4618.34	flagellar protein export ATPase FliI	fliI	C
CQW49_RS20305	0.522152	0.0945	5.52542	3.29e-08	8.97e-08	23287.1	25379.3	25227.9	38957.9	35975	31346	electron transfer flavoprotein subunit alpha/FixB family protein		C
CQW49_RS24390	0.522014	0.167735	3.11214	0.00185739	0.00324737	115.289	107.142	120.784	175.897	163.399	157.399	hypothetical protein		C
CQW49_RS18835	0.521063	0.0773162	6.73937	1.59e-11	5.53e-11	8117.71	8631.63	8446.32	11828.9	11910.4	12451.9	ribonuclease PH	rph	C
CQW49_RS15210	0.519869	0.136746	3.80172	0.000143692	0.000286844	302.465	266.181	229.367	347.486	409.764	388.355	DUF736 domain-containing protein		C
CQW49_RS04425	0.519784	0.104213	4.98769	6.11e-07	1.51e-06	1919.23	1734.36	1538.47	2258.66	2564.35	2632.27	hypothetical protein		C
CQW49_RS09785	0.519001	0.0909465	5.70666	1.15e-08	3.27e-08	1997.89	2261.7	2225.35	3044.81	2963.34	3296.67	chemotaxis protein CheW		C
CQW49_RS06245	0.51833	0.0804247	6.4449	1.16e-10	3.8e-10	4947.94	5266.7	5135.14	7217.52	7102.78	7688.01	dTDP-4-dehydrorhamnose reductase	rfbD	C
CQW49_RS15500	0.517976	0.097308	5.32306	1.02e-07	2.69e-07	1966.7	1829.79	1579.95	2549.43	2533.95	2623.57	lysine-2,3-aminomutase-like protein		C
CQW49_RS19970	0.517599	0.269821	1.9183	0.0550725	0.0765398	33.9086	46.8747	34.161	63.1793	47.4996	54.5754	ABC transporter permease		C
CQW49_RS19020	0.517495	0.172337	3.00282	0.00267495	0.00459429	193.957	115.513	172.025	204.615	259.031	234.12	type II toxin-antitoxin system RelE/ParE family toxin		C
CQW49_RS02360	0.51726	0.119002	4.34665	1.38e-05	3.03e-05	461.157	597.652	619.779	815.587	767.594	824.958	hypothetical protein		C
CQW49_RS14315	0.515984	0.144768	3.56421	0.000364952	0.000694544	310.603	299.663	233.027	358.973	464.23	382.028	HEPN domain-containing protein		C
CQW49_RS04365	0.515975	0.0791599	6.51814	7.12e-11	2.36e-10	2727.61	2713.71	2798.77	3903.48	3903.2	3991.12	FAD-linked oxidase C-terminal domain-containing protein		C
CQW49_RS13365	0.515932	0.105979	4.86827	1.13e-06	2.72e-06	1915.16	1920.19	1888.62	2362.76	2705.58	3132.94	glycosyltransferase family 2 protein		C
CQW49_RS06895	0.515722	0.0913771	5.64388	1.66e-08	4.66e-08	999.625	1017.85	1078.51	1492.61	1430.06	1513.08	anion transporter		C
CQW49_RS20315	0.515605	0.103791	4.96771	6.77e-07	1.67e-06	645.619	622.763	556.337	898.869	856.26	855.014	IS4 family transposase		C
CQW49_RS24040	0.51534	0.101689	5.06783	4.02e-07	1.01e-06	705.298	711.49	638.079	937.638	1034.23	965.747	RES family NAD+ phosphorylase		P3
CQW49_RS05480	0.515046	0.11733	4.38973	1.13e-05	2.5e-05	404.19	383.368	461.174	643.28	583.929	566.318	helix-turn-helix domain-containing protein		C
CQW49_RS06580	0.514294	0.0922975	5.57213	2.52e-08	6.95e-08	3175.2	3418.5	3255.06	4354.35	4546.67	5184.66	cob(I)yrinic acid a,c-diamide adenosyltransferase		C
CQW49_RS24050	0.513695	0.264418	1.94274	0.0520474	0.0726381	32.5522	41.8524	42.7013	50.2563	55.0996	64.0667	uncharacterized gene	istA	P3
CQW49_RS07435	0.512148	0.294235	1.74061	0.0817521	0.109669	23.0578	45.2006	36.6011	43.0768	63.3328	43.5021	hypothetical protein		C
CQW49_RS03020	0.511942	0.08631	5.93143	3e-09	8.95e-09	16162.2	18147.2	17696.6	25785.1	25511.1	22950.9	protein translocase subunit SecD	secD	C
CQW49_RS06810	0.511395	0.0807399	6.33386	2.39e-10	7.72e-10	21206.4	23052.3	23666.3	33038.5	31112.9	32777.6	ketol-acid reductoisomerase	ilvC	C
CQW49_RS25065	0.511262	0.108643	4.70587	2.53e-06	5.92e-06	501.847	478.791	484.355	672.716	666.895	754.564	hypothetical protein		C
CQW49_RS01525	0.511122	0.11447	4.4651	8e-06	1.8e-05	438.099	497.206	403.832	633.947	608.629	664.396	GNAT family N-acetyltransferase		C
CQW49_RS05785	0.510994	0.139406	3.6655	0.000246853	0.000480518	725.644	594.304	688.101	824.921	848.027	1203.82	ASCH domain-containing protein		C
CQW49_RS19580	0.509572	0.111751	4.55988	5.12e-06	1.17e-05	781.254	667.964	875.987	1079.07	1063.99	1184.05	transcriptional regulator NrdR	nrdR	C
CQW49_RS05510	0.509558	0.116205	4.38499	1.16e-05	2.56e-05	531.686	413.501	509.976	708.613	715.028	658.859	hypothetical protein		C
CQW49_RS16920	0.509329	0.106904	4.76437	1.89e-06	4.47e-06	745.989	609.37	633.199	909.638	969.626	959.419	ATP-binding protein		C
CQW49_RS17220	0.508853	0.0902721	5.63688	1.73e-08	4.84e-08	12801.2	14206.4	14413.5	21234	19686.4	18096.9	efflux RND transporter periplasmic adaptor subunit		C
CQW49_RS15345	0.508657	0.164271	3.09646	0.00195849	0.00341163	127.496	113.838	126.884	170.153	168.465	189.827	hypothetical protein		C
CQW49_RS21365	0.508654	0.1065	4.77611	1.79e-06	4.23e-06	1348.2	1565.28	1782.47	2288.81	2119.12	2289.79	plasmid replication protein RepC	repC	P1
CQW49_RS19560	0.508271	0.0899222	5.65234	1.58e-08	4.45e-08	2071.14	1824.76	2132.62	2822.25	2877.84	2894.87	transcription antitermination factor NusB	nusB	C
CQW49_RS07445	0.507942	0.272527	1.86382	0.0623465	0.0855606	52.8974	26.7855	37.8212	58.8716	49.3996	63.2758	head maturation protease, ClpP-related		C
CQW49_RS00500	0.507816	0.099849	5.08584	3.66e-07	9.2e-07	1426.87	1334.25	1435.98	2146.66	2065.92	1766.98	uracil-DNA glycosylase	ung	C
CQW49_RS25925	0.507164	0.0849662	5.96901	2.39e-09	7.19e-09	3339.32	3766.71	3557.63	5263.98	5000.13	4904.66	sulfotransferase		P2
CQW49_RS09340	0.506945	0.10069	5.03469	4.79e-07	1.19e-06	8501.56	9090.33	10480.1	12042.8	13566.5	14354.9	enoyl-ACP reductase FabI	fabI	C
CQW49_RS00420	0.506632	0.0914077	5.54255	2.98e-08	8.16e-08	2657.08	2931.34	2874.41	3669.42	4103.34	4265.58	general secretion pathway protein GspK		C
CQW49_RS17320	0.506109	0.0834051	6.06807	1.29e-09	3.95e-09	99021.2	105163	107877	141603	159211	142891	DNA-directed RNA polymerase subunit beta	rpoB	C
CQW49_RS03635	0.505909	0.100149	5.05154	4.38e-07	1.1e-06	3451.89	3955.89	3806.52	5826.85	5439.66	4680.04	GumC family protein		C
CQW49_RS04430	0.505006	0.0923218	5.47006	4.5e-08	1.21e-07	1622.19	1622.2	1801.99	2346.97	2549.78	2277.93	hypothetical protein		C
CQW49_RS13435	0.504859	0.080598	6.26391	3.75e-10	1.19e-09	7755.57	7565.23	8127.89	10644.3	11011	11659.4	4-hydroxy-tetrahydrodipicolinate synthase	dapA	C
CQW49_RS01530	0.504855	0.0939832	5.37176	7.8e-08	2.07e-07	1483.84	1521.75	1617.77	2021.02	2201.45	2350.7	M15 family metallopeptidase		C
CQW49_RS21195	0.504505	0.0875921	5.75971	8.43e-09	2.43e-08	2859.17	3341.49	3050.09	4456.29	4274.97	4402.41	hypothetical protein		C
CQW49_RS23775	0.501954	0.133376	3.76345	0.000167588	0.000331495	230.578	249.44	286.709	348.204	350.864	393.101	IS6 family transposase		P3
CQW49_RS02195	0.500505	0.0938679	5.33202	9.71e-08	2.56e-07	2254.24	2039.05	2493.76	3160.4	3167.91	3297.46	5'/3'-nucleotidase SurE	surE	C
CQW49_RS26200	0.500165	0.115114	4.34495	1.39e-05	3.05e-05	938.589	1319.19	1143.17	1554.35	1571.29	1688.67	hypothetical protein		P1
CQW49_RS06855	0.500159	0.0815165	6.13568	8.48e-10	2.63e-09	16002.1	17343.6	15742.1	22122.1	24142.5	23231.7	50S ribosomal protein L35	rpmI	C
CQW49_RS10670	0.500146	0.0975306	5.1281	2.93e-07	7.42e-07	17774.9	18284.5	19340	24026.8	24534.5	29920	50S ribosomal protein L19	rplS	C
CQW49_RS20830	0.49992	0.089219	5.60329	2.1e-08	5.83e-08	6897	7285.66	7340.96	9488.38	9791.89	11198.2	homoserine dehydrogenase		C
CQW49_RS17030	0.499559	0.093304	5.3541	8.6e-08	2.28e-07	2096.91	2340.38	2554.76	3313.32	3357.91	3230.23	DNA repair protein RecO	recO	C
CQW49_RS16040	0.499399	0.0964008	5.18044	2.21e-07	5.66e-07	737.851	780.128	796.684	1084.1	1058.29	1135.8	patatin-like phospholipase family protein		C
CQW49_RS18755	0.498309	0.113352	4.39612	1.1e-05	2.44e-05	3093.82	4193.61	3538.11	5589.93	5124.26	4600.94	hypothetical protein		C
CQW49_RS12740	0.497736	0.097091	5.12649	2.95e-07	7.48e-07	3515.64	3010.02	3621.07	4403.88	4972.9	4981.39	GNAT family N-acetyltransferase		C
CQW49_RS05075	0.497365	0.0823092	6.04263	1.52e-09	4.62e-09	4871.98	5256.66	5240.06	6971.98	7137.61	7608.91	hypothetical protein		C
CQW49_RS10945	0.497176	0.0882634	5.63286	1.77e-08	4.94e-08	5527.1	6271.16	5874.48	7853.62	8200.34	8917.93	class I SAM-dependent methyltransferase		C
CQW49_RS09585	0.497077	0.0867538	5.72974	1.01e-08	2.87e-08	1486.55	1612.15	1478.69	2120.1	2165.35	2177.48	carbamoyltransferase		C
CQW49_RS16840	0.496916	0.0894861	5.553	2.81e-08	7.71e-08	4395.91	4533.45	4763.03	6145.62	6131.89	7074.23	adenylosuccinate lyase	purB	C
CQW49_RS20375	0.496764	0.0872218	5.69541	1.23e-08	3.48e-08	1799.87	1893.4	1812.98	2436.71	2696.71	2642.56	2'-deoxycytidine 5'-triphosphate deaminase		C
CQW49_RS04675	0.496684	0.105081	4.72667	2.28e-06	5.36e-06	1806.65	1975.43	2239.99	2597.53	2796.78	3122.66	polysaccharide deacetylase family protein		C
CQW49_RS19780	0.496681	0.0946355	5.24835	1.53e-07	3.98e-07	1323.79	1212.04	1137.07	1788.4	1663.75	1736.92	hypothetical protein		C
CQW49_RS04710	0.495294	0.0930051	5.32545	1.01e-07	2.66e-07	948.084	885.596	962.609	1343.28	1332.52	1275.01	DUF423 domain-containing protein		C
CQW49_RS21650	0.494531	0.095451	5.18099	2.21e-07	5.65e-07	992.843	949.212	1083.39	1486.87	1386.99	1400.77	zinc-binding dehydrogenase		P1
CQW49_RS12585	0.494434	0.0731655	6.75775	1.4e-11	4.89e-11	18176.4	18297.9	18731.2	25816.6	26121	25902.7	methylmalonyl-CoA mutase	scpA	C
CQW49_RS06840	0.494377	0.0796998	6.20299	5.54e-10	1.74e-09	4244	4436.35	4383.59	6147.78	5903.25	6371.08	peptide chain release factor 3		C
CQW49_RS19545	0.494025	0.0863745	5.71957	1.07e-08	3.04e-08	1574.71	1551.89	1564.09	2198.35	2304.05	2111.04	phosphodiester glycosidase family protein		C
CQW49_RS25920	0.493341	0.0966158	5.10621	3.29e-07	8.3e-07	1260.04	1531.8	1370.1	1888.2	2007.65	1964.71	hypothetical protein		P2
CQW49_RS18345	0.491944	0.154683	3.18034	0.001471	0.00262079	155.979	172.432	153.725	212.512	210.265	257.058	hypothetical protein		C
CQW49_RS25820	0.491148	0.29503	1.66474	0.0959653	0.127022	33.9086	28.4596	28.0609	45.2306	36.0997	48.2478	hypothetical protein		P1
CQW49_RS03970	0.49102	0.0936276	5.2444	1.57e-07	4.06e-07	907.394	905.685	971.15	1296.61	1265.39	1360.43	sensor histidine kinase		C
CQW49_RS15615	0.490793	0.0941865	5.21086	1.88e-07	4.83e-07	2246.1	2609.91	2484	3197.73	3447.84	3680.28	DUF6513 domain-containing protein		C
CQW49_RS13150	0.490289	0.089304	5.49012	4.02e-08	1.09e-07	3074.83	3282.9	3573.49	4507.99	4559.33	4905.46	WD40 repeat domain-containing protein		C
CQW49_RS07670	0.490118	0.0923515	5.30709	1.11e-07	2.92e-07	3991.72	3567.5	3913.88	4925.11	5406.09	5811.88	ABC transporter ATP-binding protein		C
CQW49_RS01105	0.490071	0.0927698	5.28266	1.27e-07	3.32e-07	965.716	974.323	1062.65	1447.38	1388.89	1390.49	chorismate mutase		C
CQW49_RS17085	0.48985	0.240854	2.0338	0.0419714	0.0596041	59.6791	61.9415	39.0412	81.8459	79.1661	64.0667	hypothetical protein		C
CQW49_RS21205	0.489718	0.079935	6.12645	8.99e-10	2.78e-09	5400.96	5362.13	5064.37	7532.7	7598.04	7112.2	hypothetical protein		C
CQW49_RS01585	0.488537	0.0845789	5.77611	7.64e-09	2.21e-08	1420.09	1458.14	1444.52	2008.1	2051.98	2010.59	hypothetical protein		C
CQW49_RS17885	0.488403	0.0961058	5.08193	3.74e-07	9.39e-07	1459.43	1670.75	1681.21	2204.1	2414.25	2138.72	histidine phosphatase family protein		C
CQW49_RS15670	0.48768	0.109092	4.47036	7.81e-06	1.76e-05	952.153	959.256	908.928	1190.36	1256.52	1515.46	MaoC/PaaZ C-terminal domain-containing protein		C
CQW49_RS21665	0.487179	0.241328	2.01874	0.0435144	0.0615026	74.5989	31.8078	69.5421	86.8715	84.2327	82.2585	DsrE family protein		P1
CQW49_RS05385	0.486705	0.110818	4.39193	1.12e-05	2.48e-05	1704.92	1600.43	1603.13	1990.87	2218.55	2684.48	RadC family protein	radC	C
CQW49_RS08550	0.486613	0.0850723	5.71999	1.07e-08	3.04e-08	6231.04	7056.31	7166.5	9489.82	9407.46	9794.3	hypothetical protein		C
CQW49_RS03785	0.486445	0.0879782	5.52915	3.22e-08	8.78e-08	15253.4	15557.4	15627.5	19510.2	22248.2	23382	DNA topoisomerase (ATP-hydrolyzing) subunit B	gyrB	C
CQW49_RS21635	0.486337	0.0951816	5.10957	3.23e-07	8.16e-07	1303.45	1196.98	1111.45	1629.74	1690.35	1745.62	acyltransferase domain-containing protein		P1
CQW49_RS10535	0.486053	0.0963481	5.04476	4.54e-07	1.13e-06	120846	127174	128804	191911	184496	152156	elongation factor G	fusA	C
CQW49_RS13280	0.486013	0.0844593	5.7544	8.69e-09	2.5e-08	9341.13	10426.3	9139.3	13831.2	12990.2	13702.4	class II fumarate hydratase	fumC	C
CQW49_RS03930	0.485688	0.122574	3.96241	7.42e-05	0.000151215	3549.55	2922.97	3773.57	4093.73	4625.2	5671.88	YggT family protein		C
CQW49_RS12395	0.485385	0.0977023	4.968	6.76e-07	1.67e-06	2156.59	2106.01	1898.38	2630.56	3148.28	2854.53	homocysteine S-methyltransferase family protein		C
CQW49_RS02795	0.485102	0.110459	4.39171	1.12e-05	2.48e-05	500.491	480.465	484.355	748.818	643.462	663.605	MarR family winged helix-turn-helix transcriptional regulator		C
CQW49_RS12745	0.483342	0.104492	4.62564	3.73e-06	8.65e-06	3643.14	3319.73	3601.55	4175.58	5310.46	5312	GTPase ObgE	obgE	C
CQW49_RS18365	0.483084	0.0824636	5.85815	4.68e-09	1.38e-08	5874.32	6115.47	6368.59	8152.28	8513.2	9024.71	hypothetical protein		C
CQW49_RS00925	0.483	0.0912764	5.29162	1.21e-07	3.17e-07	1044.38	1118.3	1127.31	1565.84	1563.69	1473.53	aldose 1-epimerase family protein		C
CQW49_RS00800	0.481885	0.128148	3.76036	0.000169666	0.000335467	261.774	304.685	329.41	405.64	402.797	447.676	class I SAM-dependent methyltransferase		C
CQW49_RS21010	0.48084	0.0877317	5.4808	4.23e-08	1.14e-07	3828.96	3428.55	3412.44	5217.32	4971.63	4720.37	autotransporter assembly complex protein TamA		C
CQW49_RS11240	0.480839	0.0932688	5.15542	2.53e-07	6.44e-07	3335.25	3639.48	3948.04	5460.7	4962.13	4843.76	UDP-N-acetylmuramoylalanyl-D-glutamyl-2,6-diaminopimelate--D-alanyl-D-alanine ligase		C
CQW49_RS04585	0.480557	0.272521	1.76338	0.0778363	0.104711	1772.74	1034.59	1605.57	1641.94	2058.32	2537.36	50S ribosomal protein L33	rpmG	C
CQW49_RS10205	0.480136	0.0978791	4.9054	9.32e-07	2.27e-06	1045.74	890.618	932.108	1287.28	1353.42	1369.92	TraB/GumN family protein		C
CQW49_RS17370	0.48005	0.103844	4.62282	3.79e-06	8.76e-06	2871.38	3234.35	2796.33	4589.11	4219.87	3620.96	TadE/TadG family type IV pilus assembly protein		C
CQW49_RS20220	0.479996	0.0798885	6.00832	1.87e-09	5.68e-09	16293.7	17564.6	17632	24587.5	24471.2	22826.7	protein meaA		C
CQW49_RS19015	0.479884	0.0864444	5.55136	2.83e-08	7.78e-08	34040.1	39167.1	39460.9	50347.4	52910.8	54055.7	malate dehydrogenase	mdh	C
CQW49_RS23255	0.479631	0.38643	1.24118	0.214538	0.264119	32.5522	21.7632	8.54026	32.3076	37.3664	18.9827	uncharacterized gene		P2
CQW49_RS02200	0.479286	0.0762218	6.28805	3.21e-10	1.03e-09	5664.09	5460.9	5630.47	7763.87	7691.77	7926.87	serine--tRNA ligase	serS	C
CQW49_RS08780	0.479052	0.112641	4.25292	2.11e-05	4.53e-05	1319.72	1017.85	1355.46	1767.58	1601.69	1799.41	putative nitrogen fixation protein NifT	nifT	C
CQW49_RS23100	0.477919	0.100053	4.77668	1.78e-06	4.23e-06	741.92	681.357	740.563	947.689	1023.46	1051.17	recombinase family protein		P2
CQW49_RS17890	0.477761	0.107034	4.46363	8.06e-06	1.81e-05	444.881	465.398	495.335	643.998	650.428	668.351	uncharacterized gene		C
CQW49_RS17225	0.477341	0.0856374	5.57398	2.49e-08	6.88e-08	10844	10938.5	11420.8	16835.1	14841.4	14603.3	efflux transporter outer membrane subunit		C
CQW49_RS01365	0.476324	0.107339	4.43755	9.1e-06	2.03e-05	14614.6	13042.9	15124.8	17375	19189.9	23068.8	nucleoside-diphosphate kinase	ndk	C
CQW49_RS04800	0.475915	0.1138	4.18203	2.89e-05	6.13e-05	687.666	753.343	755.203	1148.71	1022.83	887.443	hypothetical protein		C
CQW49_RS09940	0.47584	0.0977777	4.86655	1.14e-06	2.74e-06	1181.37	1031.24	1050.45	1417.94	1553.55	1575.57	(d)CMP kinase	cmk	C
CQW49_RS16335	0.475835	0.0839112	5.6707	1.42e-08	4.01e-08	3154.85	2983.24	2947.61	4350.76	4309.17	3988.75	carbohydrate porin		C
CQW49_RS20985	0.475719	0.119937	3.96642	7.3e-05	0.000148759	18435.4	21657.8	19614.5	33605.6	26565.6	23041.9	hypothetical protein		C
CQW49_RS25645	0.475679	0.283989	1.67499	0.0939362	0.124682	35.2649	30.1337	32.941	47.3845	39.8997	52.2025	GDCCVxC domain-containing (seleno)protein		C
CQW49_RS10905	0.473873	0.0840761	5.63624	1.74e-08	4.85e-08	11627.9	10843.1	11102.3	14544.9	15471.6	16666.1	carbonate dehydratase	can	C
CQW49_RS26360	0.473681	0.353363	1.34049	0.180085	0.225248	23.0578	30.1337	12.2004	30.1538	25.3331	35.5926	hypothetical protein		C
CQW49_RS14930	0.473575	0.168131	2.81669	0.00485207	0.00802736	135.634	117.187	111.023	173.743	177.965	155.026	FecR/PupR family sigma factor regulator		C
CQW49_RS24525	0.473428	0.175713	2.69432	0.00705329	0.0114197	150.554	117.187	112.243	150.051	191.265	189.036	hypothetical protein		C
CQW49_RS01700	0.473169	0.0960869	4.92439	8.46e-07	2.07e-06	920.957	825.329	841.826	1231.28	1211.56	1156.37	DUF488 domain-containing protein		C
CQW49_RS18630	0.472886	0.0989907	4.77707	1.78e-06	4.22e-06	826.013	855.462	952.849	1170.25	1219.79	1275.8	MFS transporter		C
CQW49_RS04035	0.472789	0.439534	1.07566	0.282079	0.336928	12.2071	11.7187	9.7603	12.923	16.4665	18.9827	gene transfer agent family protein		C
CQW49_RS00150	0.472727	0.114672	4.12241	3.75e-05	7.88e-05	501.847	562.496	628.319	723.69	796.727	836.031	glycosyltransferase family 4 protein		C
CQW49_RS01425	0.47242	0.0892377	5.29395	1.2e-07	3.14e-07	6289.36	5974.84	6410.08	8088.39	8346	9512.72	alpha/beta hydrolase		C
CQW49_RS23910	0.472267	0.120899	3.90628	9.37e-05	0.000189484	545.25	714.838	660.04	974.253	794.194	898.516	ATP-binding cassette domain-containing protein		P3
CQW49_RS09470	0.471967	0.0824958	5.7211	1.06e-08	3.02e-08	2723.54	2777.32	2579.16	3755.58	3838.6	3619.38	RrF2 family transcriptional regulator		C
CQW49_RS25650	0.471859	0.156111	3.02259	0.0025062	0.00431222	233.291	267.855	252.548	296.512	314.131	438.976	tyrosine-type recombinase/integrase		C
CQW49_RS10555	0.471124	0.122076	3.85927	0.000113724	0.000228646	2255.6	2193.06	1953.28	2411.58	3515.61	2963.68	YggS family pyridoxal phosphate-dependent enzyme		C
CQW49_RS09300	0.471102	0.0950276	4.95753	7.14e-07	1.76e-06	9510.68	9366.56	10097	11732.7	14443.1	14046.4	formaldehyde-activating enzyme	fae	C
CQW49_RS18780	0.471011	0.0791668	5.94959	2.69e-09	8.04e-09	8770.11	9587.54	9557.77	12915.1	12667.8	13146.3	flagellar motor stator protein MotA	motA	C
CQW49_RS17045	0.470037	0.0826839	5.68474	1.31e-08	3.7e-08	7590.1	7563.56	7492.25	9665.71	10919.8	10814.6	ATP-dependent helicase		C
CQW49_RS06800	0.469814	0.0970557	4.84067	1.29e-06	3.11e-06	1201.72	1071.42	1105.35	1685.02	1496.56	1506.75	nuclear transport factor 2 family protein		C
CQW49_RS23175	0.469589	0.0835633	5.61957	1.91e-08	5.32e-08	9385.89	10553.5	10104.3	14552.1	13799.6	13290.3	BNR repeat-containing protein		P2
CQW49_RS04695	0.469165	0.12825	3.6582	0.00025399	0.000493203	1803.94	1933.58	1526.27	2799.99	2558.65	1939.4	glycosyltransferase family 4 protein		C
CQW49_RS12565	0.468822	0.0824526	5.68596	1.3e-08	3.68e-08	16958.4	15913.9	16743.8	21267	23915.1	23560.7	50S ribosomal protein L17	rplQ	C
CQW49_RS17335	0.468785	0.0950805	4.9304	8.21e-07	2.01e-06	2967.68	2856.01	2482.78	4061.42	3825.3	3619.38	acyltransferase family protein		C
CQW49_RS11955	0.468728	0.0757821	6.1852	6.2e-10	1.94e-09	7020.43	6718.14	7011.55	9648.48	9625.96	9470.01	phosphoribosylformylglycinamidine synthase subunit PurL	purL	C
CQW49_RS12890	0.468026	0.105458	4.43801	9.08e-06	2.03e-05	4766.19	4965.36	6018.44	6789.62	7016.01	8024.95	MaoC family dehydratase		C
CQW49_RS01885	0.467937	0.139236	3.36076	0.000777297	0.00142804	272.625	237.721	278.168	328.82	346.431	423.157	IS1380 family transposase		C
CQW49_RS19295	0.467621	0.0912598	5.12406	2.99e-07	7.57e-07	19033.6	18098.6	20264.8	24101.5	26471.9	28905.2	F0F1 ATP synthase subunit B		C
CQW49_RS06445	0.46704	0.0796866	5.86096	4.6e-09	1.35e-08	13410.2	14039	14423.3	18531.6	20270.3	19133	histidine kinase dimerization/phospho-acceptor domain-containing protein		C
CQW49_RS06595	0.466873	0.0812664	5.74497	9.19e-09	2.64e-08	5741.4	5931.32	6131.91	8463.87	8413.77	7755.24	ribosome biogenesis GTPase Der	der	C
CQW49_RS21235	0.466806	0.199687	2.33768	0.0194036	0.0292248	93.5877	66.9638	85.4026	120.615	123.499	99.6594	response regulator		C
CQW49_RS20835	0.466533	0.0943411	4.94517	7.61e-07	1.87e-06	1783.59	1657.35	1811.76	2585.33	2478.21	2207.53	class II fructose-bisphosphatase	glpX	C
CQW49_RS12960	0.466262	0.0972664	4.79366	1.64e-06	3.9e-06	1021.33	1026.22	1082.17	1329.64	1452.86	1550.26	cyclic peptide export ABC transporter		C
CQW49_RS19470	0.465863	0.0924313	5.0401	4.65e-07	1.16e-06	10363.8	10029.5	11709.9	13839.9	14570.4	15995.3	polysaccharide biosynthesis/export family protein		C
CQW49_RS21805	0.465719	0.250294	1.86069	0.062788	0.0860923	46.1157	36.8301	50.0215	63.8972	56.3662	67.2305	transposase		P1
CQW49_RS13750	0.465163	0.0804472	5.78221	7.37e-09	2.14e-08	3677.05	3883.9	3779.68	5187.88	5428.26	5050.99	AMP-binding protein		C
CQW49_RS03950	0.464817	0.0912934	5.09146	3.55e-07	8.94e-07	7751.5	8825.83	7600.83	11973.9	10821.7	10607.4	hypothetical protein		C
CQW49_RS06940	0.464373	0.113496	4.09155	4.29e-05	8.93e-05	701.229	651.223	753.983	985.023	1076.03	853.432	YraN family protein		C
CQW49_RS10415	0.464169	0.089601	5.1804	2.21e-07	5.66e-07	5163.6	4647.29	5423.07	6996.39	7402.34	6649.49	adenylate kinase		C
CQW49_RS15090	0.463714	0.379168	1.22298	0.221339	0.271441	16.2761	11.7187	25.6208	18.6666	31.6664	26.8922	ParA family partition ATPase	parA	C
CQW49_RS17330	0.462878	0.090138	5.13521	2.82e-07	7.15e-07	106759	109332	112147	134675	164793	153497	DNA-directed RNA polymerase subunit beta'	rpoC	C
CQW49_RS07655	0.462146	0.110332	4.18868	2.81e-05	5.96e-05	546.606	502.228	567.317	789.741	679.561	766.428	carboxymuconolactone decarboxylase family protein		C
CQW49_RS19910	0.462128	0.11528	4.00873	6.1e-05	0.000125322	43819.4	39157.1	56773.2	63599.3	65730.6	63586.6	alkyl hydroperoxide reductase subunit C	ahpC	C
CQW49_RS22275	0.461955	0.190494	2.42504	0.0153067	0.0234238	101.726	90.4011	75.6423	131.384	115.266	123.388	uncharacterized gene		P1
CQW49_RS07625	0.461594	0.0955625	4.83029	1.36e-06	3.26e-06	3866.93	3972.63	4595.88	5335.78	5699.32	6119.56	1-(5-phosphoribosyl)-5-[(5-phosphoribosylamino)methylideneamino]imidazole-4-carboxamide isomerase	hisA	C
CQW49_RS07215	0.461577	0.173932	2.65378	0.00795946	0.0127699	111.22	98.7716	104.923	152.923	140.599	143.161	uncharacterized gene		C
CQW49_RS03430	0.460024	0.0848461	5.42186	5.9e-08	1.58e-07	8662.96	9756.62	9388.19	12871.3	12058.6	13360.7	Fe2+-dependent dioxygenase		C
[truncated: 3,692 more rows]

## Sheet: 4. MeOH (1Cu vs. 0Cu)
locus_tag	log2.FC.	StdErr	Wald.Stats	P.value	P.adj	MeOH_0CuA	MeOH_0CuB	MeOH_1CuA	MeOH_1CuB	MeOH_1CuC	Name	Symbol	location
[truncated: 4,774 more rows]

[truncated: 3 more sheets: 5. MeOH-0Cu vs. CH4-0Cu, 6. MeOH-1Cu vs. CH4-1Cu, 7. MeOH-1Cu vs. MOPS-1Cu]
